# Supplementary material for: Associations of Rs3744841 and Rs3744843 Polymorphisms in Endothelial Lipase Gene with Risk of Coronary Artery Disease and Lipid Levels in a Chinese Population
Source: PLoS One. 2016 Sep 9;11(9):e0162727. doi: 10.1371/journal.pone.0162727 (PMC5017691; doi:10.1371/journal.pone.0162727)
Supplement: S1 Data — (XLS) [file pone.0162727.s001.xls]

## Sheet: Sheet2
T/C	GG	2	75	0	1	1	1	5.19	4.66	0.75	3.63	1.3	1.14	0	CAD
T/C	GG	2	74	0	1	1	1	3.38	1.73	1.25	1.63	1.17	0.63	0.001	CAD
TT	GG	1	54	0	1	0	0	4.08	3.45	0.65	2.63	0.85	1.07	0.001	CAD
TT	GG	1	56	0	1	0	0	4.4	3.12	1.03	2.13	1.26	1.04	0.002	Control
TT	G/A	1	55	1	0	0	0	4.76	1.48	1.56	2.55	1.4	1.31	0.002	CAD
TT	G/A	1	50	0	1	0	0	4.2	2.82	1	2.56	1.07	0.902	0.004	CAD
TT	AA	2	69	0	1	0	0	3.94	3.65	1.02	2.16	1.25	0.99	0.005	CAD
CC	GG	1	47	1	1	1	0	5.11	2.11	0.91	3.31	0.99	0.98	0.006	CAD
T/C	GG	1	45	0	1	1	0	5.36	5.18	1.03	3.14	1.79	1.59	0.006	CAD
TT	GG	1	42	0	1	0	0	4.88	2.54	0.84	2.66	1.06	0.96	0.006	Control
TT	AA	1	58	0	1	0	0	5.9	1.11	1.01	4.43	0.92	1.17	0.006	CAD
T/C	GG	2	39	0	0	0	0	4.15	0.67	1.4	2.15	1.25	0.66	0.007	Control
T/C	GG	2	50	0	1	0	0	4.16	1.47	1.08	2.68	1.09	0.75	0.007	CAD
T/C	G/A	1	71	0	1	0	0	5.66	2.87	1.05	3.57	1.21	1.13	0.008	Control
CC	GG	1	74	1	1	0	0	3.98	0.62	1.12	2.2	1.22	0.68	0.009	CAD
TT	GG	1	42	0	0	0	0	5.21	1.08	1.36	2.9	0.99	0.75	0.009	CAD
TT	G/A	1	71	0	1	0	0	4.06	1.35	0.84	2.32	1.08	0.78	0.009	CAD
TT	G/A	2	64	0	1	1	0	4.96	1.4	1.41	2.88	1.46	0.89	0.009	CAD
T/C	GG	1	69	0	1	0	0	4.87	1.73	1.4	2.7	1.3	0.82	0.01	Control
TT	G/A	1	60	1	1	0	1	3.4	1.89	0.71	2.03	0.88	0.86	0.01	CAD
TT	GG	1	56	0	1	1	0	4.63	1.68	1.08	2.66	1.02	1.03	0.011	Control
T/C	GG	2	67	0	1	0	0	5.01	2.27	1.58	1.85	1.56	0.9	0.013	Control
TT	G/A	1	64	0	0	1	0	2.96	0.77	0.98	1.54	1.14	0.59	0.013	CAD
T/C	G/A	1	59	0	1	0	0	5.04	0.69	3.14	1.38	2.45	0.53	0.014	Control
T/C	G/A	1	64	0	1	1	0	5.51	3.62	0.91	3.41	1.51	1.58	0.014	CAD
T/C	AA	1	45	0	0	0	0	5.16	0.98	1.52	2.69	1.38	0.85	0.015	Control
T/C	G/A	2	59	0	1	1	0	3.9	8.22	1.11	1.78	1.52	1.14	0.015	Control
TT	GG	1	67	1	1	0	0	3.41	1.43	1.68	1.2	2.24	0.69	0.015	CAD
TT	G/A	1	68	0	1	0	0	4.38	1.37	1.33	2.44	1.43	0.74	0.015	Control
TT	G/A	1	54	1	1	1	0	4.24	4.35	0.76	2.35	1.13	1.01	0.015	CAD
T/C	GG	2	72	0	1	1	0	4.96	1.63	1.28	2.53	1.16	0.98	0.016	Control
TT	G/A	1	67	0	1	0	0	4.45	1.48	1.22	2.55	1.34	0.79	0.017	Control
TT	GG	1	57	0	0	0	0	3.21	0.87	1.04	1.8	0.93	1.02	0.017	CAD
TT	G/A	1	69	1	1	0	0	6	5.46	0.61	3.63	1.13	1.24	0.017	CAD
T/C	GG	2	81	0	0	0	0	3.1	1.13	1.12	1.7	0.79	0.63	0.018	CAD
TT	G/A	2	72	0	1	1	0	4.18	1.47	1.11	2.03	1.12	0.8	0.018	Control
CC	GG	2	56	0	1	0	0	3.3	1.78	0.86	1.93	1.03	0.67	0.019	CAD
T/C	GG	1	66	1	1	1	0	4.91	3.22	0.8	2.96	1.33	1.04	0.019	CAD
TT	AA	1	37	1	1	0	0	4.48	1.81	1.95	2.01	1.69	0.63	0.019	Control
T/C	GG	1	60	1	0	1	0	4.15	3.05	0.89	2.56	1.15	1.02	0.02	CAD
TT	G/A	2	57	0	0	0	0	4.05	2.49	0.67	2.35	1.15	0.89	0.02	Control
T/C	G/A	1	67	1	1	0	0	4.51	0.6	1.2	2.69	1.4	0.71	0.021	CAD
TT	G/A	2	51	0	0	0	0	4.09	1.1	1.49	1.84	1.52	0.61	0.021	Control
TT	G/A	1	57	0	1	0	0	4.46	0.5	1.75	1.84	1.31	0.64	0.021	Control
TT	G/A	2	53	0	0	0	0	3.71	2.45	0.84	1.88	1.07	0.75	0.021	Control
TT	G/A	1	59	1	1	0	0	4	0.99	1.3	2.31	1.4	0.89	0.021	CAD
TT	GG	2	76	0	1	1	0	5.58	2.44	1.15	3.49	1.24	1.25	0.021	CAD
CC	GG	1	56	0	0	0	0	4.43	2.3	1.24	2.58	1.32	0.95	0.022	Control
T/C	GG	2	65	0	1	0	0	4.95	2.07	0.83	3.03	1.13	0.99	0.022	CAD
T/C	GG	1	70	1	1	0	0	4.16	2.12	0.93	2.8	1.48	1.16	0.022	CAD
TT	G/A	2	61	0	0	0	0	3.21	1.6	0.89	1.52	1.02	0.67	0.022	CAD
TT	GG	1	60	0	1	1	0	6.2	5.12	1	3.57	1.54	1.3	0.022	CAD
T/C	G/A	2	69	0	0	0	0	4.51	1	1.67	2.4	1.13	0.54	0.023	Control
T/C	GG	2	65	0	1	0	0	5.15	3.01	1.45	3.17	1.77	1.52	0.023	Control
TT	GG	1	68	0	0	0	0	4.62	0.65	2.11	2.07	1.62	0.61	0.023	Control
TT	GG	2	70	0	1	0	0	4.3	1.9	0.94	2.77	1.28	1.04	0.023	CAD
TT	AA	1	64	0	1	1	0	6.32	3.74	0.94	4.22	1.33	1.22	0.023	CAD
TT	GG	1	57	1	1	0	0	4.21	1.66	0.8	3.04	1.15	1.23	0.023	CAD
CC	GG	2	49	0	0	0	0	4.73	0.42	1.73	2.27	1.42	0.66	0.024	Control
CC	GG	1	68	1	0	1	0	3.72	2.38	0.81	1.95	1.04	0.8	0.024	CAD
T/C	GG	1	68	1	1	0	0	5.67	1.9	0.98	4.02	1.02	1.37	0.024	CAD
TT	AA	2	64	0	1	0	0	3.29	2.01	1.02	1.66	1.16	0.64	0.025	CAD
TT	G/A	1	71	0	1	1	0	5.22	1.66	1.09	3.03	1.35	0.9	0.025	CAD
TT	GG	1	40	1	1	0	0	4.66	3.01	0.88	2.88	1.07	1.12	0.025	CAD
TT	GG	2	80	0	1	0	0	4.87	1.36	1.14	3.22	1.56	1.19	0.025	CAD
CC	GG	2	72	0	1	1	0	5.72	3.3	1.46	3.24	1.46	1.25	0.026	Control
T/C	G/A	2	48	0	0	0	0	2.6	0.51	0.79	1.32	0.8	0.37	0.026	Control
T/C	G/A	1	44	0	1	0	0	4.13	1.87	1.04	2.34	1.13	0.73	0.026	Control
TT	G/A	2	63	1	1	0	0	4.77	0.96	1.32	2.82	1.39	0.87	0.026	Control
TT	G/A	2	68	0	1	0	0	5.33	6.48	0.9	2.23	1.77	1.87	0.026	CAD
TT	GG	1	59	0	1	0	0	2.99	2.23	0.92	1.73	1.31	0.75	0.027	Control
T/C	GG	2	72	0	0	0	0	3.75	0.65	1.66	1.46	1.66	0.5	0.028	Control
T/C	GG	1	69	0	1	0	0	3.68	0.98	1.37	1.89	1.47	0.58	0.028	Control
T/C	GG	1	59	1	1	0	0	3.53	0.69	1.17	1.84	1.09	0.64	0.028	Control
T/C	G/A	1	68	0	1	0	0	3.82	4.18	0.71	1.88	1.3	0.79	0.028	Control
T/C	GG	1	51	1	1	1	0	6.13	4.37	0.96	3.43	1.34	1.24	0.028	CAD
T/C	G/A	1	60	0	1	0	0	3.73	4.32	0.81	1.48	1.41	1	0.029	Control
TT	AA	1	56	1	1	0	0	3.75	1.07	0.97	1.96	1.11	0.63	0.029	Control
TT	GG	1	50	0	0	0	0	4.55	2.8	0.64	2.6	1.12	1	0.029	Control
T/C	G/A	1	69	1	0	0	0	3.6	3.79	0.74	1.84	0.99	0.83	0.03	CAD
TT	GG	1	54	0	0	1	1	4.21	1.61	0.87	2.73	0.75	0.7	0.03	CAD
TT	GG	1	54	1	0	0	0	4.39	1.55	1.15	2.31	1.23	0.73	0.03	CAD
TT	G/A	1	41	1	1	0	0	3.92	1.43	1.11	2.25	1.01	0.73	0.03	Control
TT	AA	1	69	0	1	0	0	4.38	1.15	0.92	3.19	1.02	1.17	0.03	CAD
TT	G/A	1	48	0	1	1	0	5.42	11.75	0.8	1.98	1.69	2	0.03	CAD
T/C	G/A	2	56	0	1	0	0	4.56	1.7	1.18	2.69	1.27	0.87	0.031	CAD
T/C	G/A	2	65	0	0	0	0	4.7	4.85	0.81	1.84	1.34	1.36	0.031	CAD
TT	GG	1	70	0	1	0	0	2.39	0.67	0.92	1.35	1.03	0.62	0.031	Control
TT	AA	2	63	0	1	0	0	4.42	2.301	0.99	2.21	1.28	0.78	0.031	Control
T/C	G/A	1	72	0	1	0	0	4.66	1.17	1.08	3.75	1.26	1.12	0.032	CAD
T/C	GG	2	50	0	0	0	0	7.43	6.16	1.32	2.87	1.62	1.86	0.032	Control
TT	GG	2	69	0	1	0	0	3.26	1.28	1.15	1.73	1.39	0.59	0.032	CAD
TT	GG	2	61	0	1	0	0	3.36	2.27	0.92	1.71	1.31	0.7	0.032	CAD
TT	G/A	1	63	1	0	0	0	4.64	0.99	0.86	3.74	0.86	1.1	0.032	CAD
CC	GG	2	64	0	0	0	0	5	1.12	1.18	3.44	1.07	0.95	0.033	CAD
T/C	G/A	1	67	0	1	0	0	4.42	1.32	1.08	2.74	1.29	0.79	0.033	CAD
T/C	G/A	1	53	0	1	1	0	4.3	1.96	1.13	2.71	1.14	0.98	0.033	CAD
TT	G/A	1	56	0	1	0	1	2.84	1.85	0.97	1.3	1.07	0.44	0.033	CAD
TT	AA	1	67	0	1	1	0	2.68	0.86	0.9	1.51	1.19	0.66	0.033	CAD
TT	GG	2	63	0	0	0	0	3.13	6.24	0.64	1.55	1.02	0.77	0.033	Control
TT	G/A	1	65	1	0	1	0	4.19	2.36	0.92	2	1.07	0.89	0.033	CAD
TT	GG	1	69	1	1	0	0	4.37	1.09	0.79	3.72	1.02	1.26	0.033	CAD
T/C	G/A	1	70	0	1	0	0	4.05	1.23	0.85	2.79	1.28	1.02	0.034	Control
TT	G/A	1	51	1	1	0	0	2.91	1.6	0.87	1.51	0.987	0.39	0.034	Control
TT	G/A	2	80	0	1	1	1	2.73	1.42	0.8	1.47	1.27	0.62	0.034	CAD
TT	G/A	1	49	1	0	1	0	4.49	2.88	0.99	2.87	1.52	1.29	0.034	CAD
CC	GG	2	58	0	0	0	0	4.9	2.41	1.04	2.93	1.1	0.92	0.035	Control
T/C	G/A	2	63	0	1	0	0	3.56	1.62	0.89	1.99	1.26	0.68	0.035	Control
T/C	G/A	2	68	0	1	0	0	4.88	1.34	1.28	2.69	1.19	0.76	0.035	Control
T/C	GG	1	60	0	1	0	0	6.05	2.39	1.45	3.56	1.52	1.18	0.035	Control
TT	AA	1	54	0	0	0	0	4.31	2.72	0.76	1.88	1.23	0.93	0.035	Control
TT	G/A	1	54	1	0	0	0	3.36	3.48	0.75	1.35	1.37	1.02	0.035	CAD
TT	G/A	1	77	0	1	1	0	3.45	3.96	0.58	2.19	1.13	1.07	0.035	CAD
T/C	G/A	2	65	0	1	1	0	4.93	0.85	2.69	1.88	1.87	0.67	0.036	Control
T/C	GG	1	43	1	1	0	0	4.75	1.69	1.3	3.07	1.26	0.86	0.036	CAD
TT	AA	1	72	0	1	1	0	3.58	1.1	1.08	2.35	1.39	0.81	0.036	CAD
TT	G/A	1	71	0	0	0	0	5.19	2.35	1.31	2.96	1.55	0.96	0.036	CAD
TT	AA	2	57	0	1	0	0	6.12	1.21	1.42	3.83	1.38	1.04	0.036	CAD
T/C	GG	2	59	0	0	0	0	3.12	0.97	0.86	2.03	1.08	0.67	0.037	Control
T/C	GG	1	62	0	1	1	0	3	1.76	0.74	1.97	0.96	0.69	0.037	CAD
T/C	GG	1	58	1	1	0	0	4.5	1.49	1.14	2.74	1.17	0.81	0.037	CAD
T/C	G/A	1	45	0	0	0	1	3.72	4.39	0.98	1.72	1.41	1.15	0.037	CAD
T/C	GG	1	59	1	0	0	0	4.84	1.53	0.82	3.25	0.825	1.16	0.037	CAD
T/C	GG	1	64	0	1	0	0	5.31	14.27	0.68	1.83	1.33	1.28	0.037	CAD
TT	GG	2	74	0	0	0	0	2.6	0.8	0.74	1.73	0.79	0.47	0.037	CAD
TT	G/A	1	57	1	1	0	0	4.47	1.43	0.92	3.15	1.13	0.98	0.037	CAD
TT	G/A	1	60	0	0	0	0	5.48	1.97	1.1	4	1.14	1.38	0.037	CAD
T/C	G/A	2	55	0	0	1	0	4.31	0.78	1.31	3.38	1.51	0.92	0.038	Control
TT	GG	1	44	1	0	0	0	4.33	1.28	1.44	2.25	1.32	0.73	0.038	Control
TT	G/A	1	72	0	1	0	0	5.03	2.21	1	3.83	1.03	0.97	0.038	CAD
TT	G/A	2	54	0	1	1	0	5.79	2.15	1.09	4.28	1.19	1.08	0.038	CAD
TT	G/A	2	72	0	0	0	0	5.48	2.08	1.2	3.43	1.27	1.09	0.038	CAD
CC	GG	1	59	0	1	0	1	5.55	1.24	1.36	3.66	1.24	1.07	0.039	CAD
T/C	G/A	1	69	0	0	1	0	3.07	1.67	0.58	1.73	0.67	0.61	0.039	Control
T/C	G/A	2	70	0	1	0	1	4.21	1.55	0.84	2.64	0.87	0.79	0.039	CAD
T/C	GG	2	66	0	1	1	0	3.75	3.36	0.8	1.89	1.05	0.93	0.039	CAD
TT	G/A	2	60	0	1	0	0	4.41	1.28	1.44	2.57	1.27	0.84	0.039	Control
TT	G/A	2	72	0	1	0	0	7.2	2.91	1.09	3.68	1.35	1.52	0.039	CAD
T/C	GG	1	54	1	0	0	0	4.19	0.93	1.36	1.74	1.11	0.69	0.04	CAD
TT	AA	1	55	0	1	0	0	3.7	1.7	0.86	2.15	1.1	0.77	0.04	CAD
TT	G/A	1	39	0	0	0	0	3.89	1.08	0.82	2.98	0.89	0.8	0.04	Control
T/C	GG	2	53	0	1	0	0	3.82	3.19	0.77	1.87	1.22	0.77	0.041	Control
TT	G/A	1	74	1	0	0	0	3.14	0.76	0.7	2	0.99	0.68	0.041	CAD
TT	G/A	2	71	0	1	1	0	3.34	0.8	1.93	1.28	1.7	0.6	0.042	Control
TT	G/A	2	52	0	0	0	0	3.06	1.35	0.85	1.88	0.85	0.63	0.042	CAD
TT	GG	2	56	0	0	1	0	5.21	0.76	1.66	2.71	1.42	0.75	0.042	Control
TT	G/A	1	74	0	0	1	0	3.87	0.61	1.08	2.55	0.98	0.78	0.042	CAD
TT	G/A	2	65	0	1	0	0	3.96	3.26	1.04	2.01	1.64	0.84	0.042	CAD
TT	GG	2	65	0	0	0	0	4.43	2.14	0.7	2.56	0.87	0.84	0.042	CAD
TT	G/A	1	82	0	1	0	0	4.12	2.51	0.91	2.56	1.29	0.85	0.042	CAD
CC	GG	1	55	0	1	0	0	4.9	0.89	1.46	2.92	1.27	0.83	0.043	CAD
TT	G/A	1	50	0	0	0	0	3.46	0.72	0.95	2.19	1.28	0.62	0.043	Control
TT	AA	2	54	0	0	0	0	4.65	1.11	1.35	2.87	1.16	0.87	0.043	Control
T/C	GG	1	66	0	1	0	0	4.14	3.67	0.78	2	1.33	1.14	0.044	CAD
TT	AA	2	76	0	1	0	0	2.95	0.69	1.09	1.46	1.02	0.58	0.044	CAD
TT	G/A	2	67	0	1	0	0	3.72	1.84	0.72	2.67	0.81	0.83	0.044	CAD
TT	G/A	1	57	0	1	1	0	5	1.17	0.96	3.08	1	0.89	0.044	CAD
TT	G/A	2	61	0	1	1	0	4.25	2.16	0.9	2.66	1.08	1.05	0.044	CAD
T/C	G/A	1	63	0	0	1	1	3.28	1.3	1.21	1.6	1.04	0.49	0.045	CAD
TT	G/A	1	73	0	1	0	0	3.19	1.36	1.03	1.5	1.32	0.61	0.045	CAD
TT	AA	1	79	0	1	0	0	4.04	1.13	0.79	2.65	0.75	0.77	0.045	CAD
T/C	G/A	1	46	1	1	0	0	4.29	1.48	0.85	3.02	1.01	0.83	0.046	CAD
T/C	G/A	1	78	1	0	0	0	6.03	2.1	2.17	3.25	1.8	1.09	0.046	CAD
T/C	G/A	1	61	0	0	0	0	5.59	1.26	1.62	3.14	1.45	0.83	0.047	Control
TT	GG	1	59	0	1	0	0	4.58	0.83	1.47	2.66	1.46	0.71	0.047	CAD
TT	G/A	2	43	0	1	0	0	3.66	2.4	0.95	2.14	1.12	0.78	0.047	CAD
TT	GG	2	51	0	1	0	0	4.09	1.36	1.17	2.3	1.04	0.8	0.047	Control
TT	AA	1	60	0	1	0	0	3.08	1.08	0.98	1.78	1.25	0.89	0.047	CAD
T/C	G/A	2	61	0	0	0	0	3.77	1.14	1.28	1.8	1.26	0.63	0.048	Control
T/C	GG	1	47	0	0	0	0	5.42	1.41	1.15	3.58	1.1	1.04	0.048	CAD
TT	G/A	2	52	0	1	0	1	3.26	1.38	0.98	1.63	1.02	0.58	0.048	Control
TT	G/A	1	69	1	0	1	0	3.19	2.92	0.69	1.6	1.11	0.69	0.048	CAD
TT	GG	1	52	1	1	0	0	5.09	1.19	1.7	2.86	1.31	0.89	0.048	CAD
TT	GG	1	46	0	1	1	0	4.31	1.05	0.9	2.94	0.98	0.94	0.048	CAD
TT	G/A	1	64	1	0	0	0	4.92	2.28	1.03	3.28	1.1	0.96	0.048	CAD
TT	GG	1	73	0	0	0	0	3.91	3.94	0.87	2.39	1.15	1.09	0.048	Control
TT	G/A	1	40	1	1	0	0	5.33	2.72	1.18	2.74	1.19	1.44	0.048	CAD
CC	GG	1	60	0	0	0	0	3.32	0.49	1.95	1.28	1.39	0.36	0.049	Control
TT	G/A	2	74	0	1	1	0	4.33	1.01	1.21	2.37	1.2	0.71	0.049	CAD
TT	G/A	2	57	0	1	0	0	4.8	0.89	1.96	1.98	1.62	0.73	0.049	Control
TT	G/A	1	69	0	0	0	0	5.47	1.54	1.43	3.16	1.46	0.85	0.049	CAD
TT	GG	1	45	0	0	0	0	5.29	2.15	1.07	3.17	1.15	0.96	0.049	Control
TT	G/A	1	56	0	1	0	0	4.87	4.21	0.83	2.16	1.29	0.99	0.049	CAD
CC	GG	1	53	0	1	0	0	3.53	1.26	1.05	1.55	0.93	0.72	0.05	CAD
T/C	GG	1	55	1	0	0	1	3.34	1.12	0.84	2.04	0.74	0.6	0.05	CAD
T/C	G/A	1	48	0	1	0	0	3.75	1.52	1.01	2.05	1.34	0.69	0.05	Control
T/C	G/A	1	57	1	1	0	0	5.88	2.83	1.06	3.74	1.39	1.07	0.05	CAD
TT	G/A	2	69	0	1	0	0	4.11	1.06	1.68	2	1.34	0.59	0.05	CAD
TT	GG	1	65	1	1	0	0	3.14	0.71	0.95	2.06	1.01	0.84	0.05	CAD
TT	G/A	1	55	1	1	0	1	4.76	1.54	1.07	2.56	1.1	0.86	0.05	CAD
TT	G/A	1	76	1	1	1	0	4.22	1.42	0.94	3.06	1.24	0.99	0.05	CAD
T/C	GG	2	54	0	1	1	0	3.58	0.9	1.25	2.02	1.14	0.56	0.051	Control
T/C	GG	2	55	0	1	0	0	5.06	0.65	1.42	3.03	1.44	0.73	0.051	Control
TT	G/A	1	77	1	1	0	0	3.98	1.31	1.17	2.12	1.25	0.67	0.051	CAD
TT	G/A	1	62	1	1	0	0	4.16	4.78	0.77	1.64	1.28	1.17	0.051	Control
TT	G/A	1	53	0	1	0	0	4.59	6.1	0.91	2.42	1.46	1.44	0.051	Control
T/C	GG	1	58	0	1	0	0	3.64	0.85	1.04	2.25	1.11	0.65	0.052	Control
T/C	GG	1	51	0	0	0	0	3.9	1.96	0.99	2.18	1.33	0.93	0.052	Control
TT	GG	1	63	1	1	0	0	4.03	1.01	1.23	2.19	1.19	0.66	0.052	CAD
TT	G/A	1	73	0	1	0	0	3.22	0.68	0.85	2.31	1.04	0.7	0.052	CAD
T/C	GG	1	54	0	1	0	0	3.26	0.84	1.07	1.71	1.31	0.57	0.053	Control
T/C	G/A	2	71	0	0	0	0	4.1	1.16	1	2.83	1.04	1.09	0.053	CAD
TT	G/A	1	52	1	1	1	0	4.32	2.64	0.94	2.13	1.13	0.81	0.053	CAD
TT	G/A	2	70	0	1	1	0	5.2	2.22	1.18	3.34	1.36	0.95	0.053	CAD
TT	G/A	2	62	0	1	0	0	5	2.32	1.23	3.25	1.22	1.02	0.053	CAD
TT	G/A	2	55	0	1	1	0	5.37	2.59	1.08	3.52	1.16	1.43	0.053	CAD
T/C	G/A	1	54	0	0	0	0	3.55	1.91	1.19	1.91	1.22	0.58	0.054	CAD
T/C	GG	1	67	1	1	0	0	3.75	1.15	0.79	2.72	0.77	0.84	0.054	CAD
TT	G/A	2	75	0	1	0	0	5.69	1.08	1.48	3.6	1.48	0.87	0.054	CAD
TT	G/A	1	53	1	1	0	0	4.46	1.99	1.02	2.9	1	0.97	0.054	CAD
TT	G/A	1	46	0	0	0	0	4.34	2	1.14	2.73	1.25	0.99	0.054	Control
TT	G/A	1	76	0	1	0	0	5.08	2.65	0.84	3.28	0.99	1.24	0.054	CAD
CC	GG	1	69	1	1	0	0	3.78	3.26	0.85	2.22	1.07	0.89	0.055	CAD
T/C	GG	1	56	0	1	0	0	4.27	2.92	0.95	2.6	1.09	1.07	0.055	Control
T/C	GG	1	62	0	0	0	0	5.45	3.4	1.03	2.58	1.54	1.07	0.055	Control
T/C	G/A	2	57	0	1	0	0	5.27	1.04	1.03	3.53	1.06	1.1	0.055	CAD
TT	G/A	1	67	1	0	0	0	2.67	0.62	0.96	1.45	1.14	0.52	0.055	CAD
TT	G/A	2	62	0	1	0	0	3.91	3.4	0.83	1.81	1.56	1.14	0.055	Control
TT	G/A	2	53	0	0	0	0	3.66	1.07	1.28	1.9	1.52	0.59	0.056	Control
TT	GG	2	59	0	0	0	0	5.48	1.51	1.602	3.54	1.56	0.87	0.056	Control
TT	G/A	2	68	0	1	1	0	5.28	2.82	1.31	3.15	2.05	1.48	0.056	CAD
T/C	G/A	2	56	0	0	1	0	1.9	0.86	1.02	0.56	1.03	0.26	0.057	CAD
T/C	G/A	1	51	0	0	0	0	4.16	2.87	0.75	2.59	1.37	1.31	0.057	CAD
TT	AA	2	67	0	1	1	0	3.03	1.47	0.78	1.8	0.89	0.69	0.057	Control
TT	G/A	2	66	0	1	0	0	4.63	3.44	0.91	2.5	1.47	0.97	0.057	CAD
TT	GG	2	50	0	0	0	0	4.93	4.56	0.85	3.1	1.15	1.11	0.057	Control
TT	GG	1	61	0	0	0	0	3.76	2.78	0.84	2.05	1.17	0.94	0.058	CAD
TT	G/A	2	70	0	1	0	0	4.98	3.27	0.81	3.28	1.32	1.02	0.058	CAD
TT	GG	2	47	0	0	0	0	4.44	0.94	1.48	2.8	1.22	0.74	0.059	Control
TT	GG	1	56	1	1	0	0	4.16	1.66	0.98	2.98	0.99	0.83	0.059	CAD
T/C	GG	2	53	0	1	0	0	5.45	2.16	1.04	3.6	1.12	1.16	0.06	Control
TT	GG	1	57	0	1	0	0	3.01	1.35	0.81	1.52	0.91	0.57	0.06	Control
TT	GG	2	71	0	1	0	0	3	1.54	0.72	1.48	0.81	0.63	0.06	CAD
TT	GG	2	62	0	0	0	0	4.91	3.22	0.7	2.57	0.97	1.02	0.06	Control
T/C	GG	1	61	0	1	0	0	3.54	1.98	1.03	1.88	1.37	0.77	0.061	CAD
T/C	GG	2	68	0	1	1	0	4.18	4.22	0.78	2.06	1.19	0.93	0.061	CAD
T/C	GG	1	60	0	1	0	0	3.97	2.28	0.81	2.44	0.89	0.94	0.061	CAD
T/C	GG	2	80	0	1	0	0	5.04	2.1	1.36	2.98	1.41	1.08	0.061	Control
T/C	GG	2	78	0	0	0	0	5.12	1.54	1.32	3.17	1.28	1.14	0.061	Control
T/C	GG	1	67	0	1	1	1	6.27	12.43	1.97	2.78	1.94	2.35	0.061	CAD
TT	G/A	2	65	0	1	0	0	5.08	1.99	1.02	3.62	1.49	1.25	0.061	CAD
CC	GG	1	77	0	1	0	0	5.05	2.15	0.77	3.74	0.95	1.04	0.062	CAD
T/C	GG	2	60	0	1	0	0	6.96	2.64	1.25	3.88	1.56	1.16	0.062	Control
T/C	GG	1	40	0	1	0	0	5.44	5.21	1.16	3.41	1.86	1.69	0.062	CAD
T/C	GG	1	75	0	0	0	0	3.27	0.97	0.76	2.23	0.93	0.67	0.063	CAD
T/C	G/A	2	65	0	1	1	0	5.98	1.45	1.16	3.8	1.22	0.89	0.063	CAD
TT	AA	1	67	0	0	0	0	3.73	1.74	1.03	2.26	1.16	0.69	0.064	Control
TT	GG	2	68	0	0	0	0	4.8	3.57	0.99	2.38	1.38	1.99	0.064	CAD
T/C	G/A	1	58	0	0	0	0	4.31	0.99	1.06	2.9	0.92	0.79	0.065	Control
TT	GG	1	62	0	1	1	0	4.06	1.19	1.25	2.61	1.43	0.79	0.065	CAD
TT	G/A	1	68	0	1	0	1	5.09	1.75	0.96	3.56	1.03	0.95	0.065	CAD
TT	G/A	1	73	1	1	0	0	3.73	1.19	1.33	1.87	1.2	0.64	0.066	CAD
TT	GG	1	71	0	0	0	0	2.99	1.18	0.93	1.98	1.31	0.75	0.066	CAD
TT	G/A	1	60	1	0	0	0	4.16	1.09	0.86	3.09	1	0.82	0.067	CAD
TT	GG	1	71	0	0	0	1	4.37	1.75	0.96	2.6	1.13	0.88	0.067	CAD
TT	GG	1	61	1	0	0	0	4.6	1.39	0.94	2.68	0.92	0.97	0.067	CAD
TT	AA	1	68	0	0	0	0	3.54	0.79	1.06	2.23	0.98	0.97	0.067	Control
TT	G/A	1	67	0	1	0	0	4.1	2.84	0.7	2.24	0.99	1.03	0.067	CAD
TT	G/A	2	64	0	1	0	0	4.81	2.08	1	3.1	1.19	1.11	0.067	Control
T/C	G/A	1	60	0	1	0	1	3.17	1.73	1.35	1.27	1.16	0.48	0.068	CAD
T/C	G/A	2	59	0	0	1	0	5	0.76	1.63	2.52	1.64	0.77	0.068	CAD
T/C	G/A	1	51	0	1	0	0	4.49	1.62	1.02	2.95	1.26	0.87	0.068	Control
T/C	GG	2	62	0	1	1	0	6.49	3.88	1.18	4.47	1.75	1.95	0.068	CAD
TT	AA	1	76	1	1	0	0	3.14	0.98	0.97	1.5	1.04	0.6	0.068	CAD
TT	G/A	1	45	1	1	1	0	3.64	1.37	0.86	2.52	0.97	0.83	0.068	CAD
T/C	GG	1	56	0	0	0	0	4.67	1.9	0.81	1.87	1.16	0.89	0.069	CAD
TT	AA	1	73	1	1	0	0	4.78	1.57	1.28	2.75	1.53	0.76	0.069	CAD
TT	GG	1	63	1	0	0	0	4.17	1.39	1.13	2.09	1.13	0.81	0.069	Control
TT	G/A	1	62	0	1	1	1	4.73	1.73	1.12	3.36	1.17	0.89	0.069	CAD
TT	AA	1	58	0	1	0	0	4.7	2.43	0.64	3.54	0.93	1.04	0.069	CAD
CC	GG	2	44	0	0	0	1	5.28	1.5	1.26	3.74	1.28	0.86	0.07	Control
T/C	GG	1	59	1	0	0	0	3.89	1.07	1.13	2.01	1.32	0.85	0.07	Control
TT	GG	1	70	1	0	0	0	2.8	0.76	0.99	1.69	1.09	0.6	0.07	CAD
T/C	G/A	2	67	0	1	0	0	4.06	0.72	1.21	2.59	1.41	0.9	0.071	CAD
TT	AA	2	71	0	0	1	0	4.62	1.64	1.49	2.65	1.5	0.99	0.071	CAD
TT	AA	2	70	0	1	0	0	5.53	1.03	1.31	3.63	1.21	1	0.071	CAD
TT	AA	2	69	0	1	0	0	6.38	5.29	0.94	2.87	1.36	1.22	0.071	Control
T/C	GG	1	61	1	1	1	0	2.67	3.57	0.63	1.7	0.75	0.68	0.072	CAD
T/C	G/A	1	58	1	0	0	0	5.06	1.18	1.01	3.5	1.18	0.89	0.072	CAD
TT	AA	2	51	0	1	1	0	4.48	3.5	0.99	2.45	1.16	0.97	0.072	CAD
T/C	GG	1	80	0	1	0	0	3.66	0.61	0.42	2.13	0.97	0.57	0.073	Control
T/C	GG	1	62	0	1	1	0	4.63	2.81	0.95	2.8	1.19	1.06	0.073	CAD
TT	G/A	1	76	1	0	0	0	3.6	0.78	1.13	2.01	1.05	0.62	0.073	CAD
TT	GG	2	52	0	0	0	0	4.37	0.87	1.33	2.74	1.21	0.72	0.073	Control
TT	AA	1	46	1	0	0	0	4.82	1.62	1.25	2.67	1.41	0.9	0.073	CAD
TT	GG	1	61	1	1	1	0	5.44	3.45	0.8	3.64	1.1	1.19	0.073	CAD
T/C	G/A	2	63	0	0	0	0	3.56	1	1.24	1.96	1.09	0.71	0.074	Control
TT	G/A	1	62	0	0	0	0	5.57	1.39	1.79	3.09	1.5	0.96	0.074	CAD
TT	G/A	1	62	0	1	0	0	4.19	1.54	1.35	2.12	1.57	0.83	0.075	Control
TT	G/A	1	44	1	1	0	0	5.51	5.93	0.88	2.21	1.52	1.15	0.075	Control
T/C	G/A	2	66	0	1	0	1	3.33	1.65	1.29	1.23	1.4	0.54	0.076	Control
T/C	GG	1	40	0	0	1	0	4.7	1.56	1.4	2.86	1.32	0.93	0.076	Control
T/C	G/A	2	73	0	1	1	0	5.79	3.79	0.94	2.85	1.42	1.08	0.076	CAD
TT	G/A	2	68	0	1	0	0	4.03	0.75	1.09	2.25	1.05	0.65	0.076	Control
TT	G/A	1	48	0	0	0	0	3.51	1.38	1.13	1.76	1.16	0.73	0.076	Control
TT	AA	1	65	0	1	0	1	4.43	1.77	0.96	2.76	1.12	1.01	0.076	CAD
TT	G/A	1	53	0	0	0	0	4.21	2.33	0.87	2.7	1.11	1.04	0.076	CAD
TT	G/A	1	69	0	0	0	0	4.99	1.33	1.1	3.24	1.44	1.12	0.076	CAD
TT	G/A	1	77	0	1	1	1	4.77	4.51	0.96	2.39	1.35	1.23	0.076	CAD
T/C	GG	1	57	0	0	0	0	3.82	2.29	0.82	2.24	1.02	0.87	0.077	Control
TT	AA	2	57	0	0	1	0	4.21	2.7	0.53	2.67	0.78	1.01	0.077	CAD
TT	AA	1	46	0	0	0	0	6.01	2.3	1	4.04	1.07	1.09	0.077	CAD
T/C	GG	1	56	1	1	0	0	4.75	2.38	0.97	2.7	1.36	0.92	0.078	Control
T/C	G/A	2	63	0	1	1	0	6.08	1.33	1.2	3.74	1.42	0.96	0.078	CAD
TT	AA	2	59	0	1	0	0	3.65	0.65	1.42	1.66	1.21	0.64	0.078	Control
TT	G/A	1	66	1	1	1	0	3.73	1.35	1.14	2.17	1.23	0.69	0.078	CAD
TT	G/A	1	62	0	0	0	0	4.51	1.38	1.09	3.01	1.2	0.8	0.078	CAD
TT	G/A	1	71	0	0	0	0	4.6	1.5	0.97	3.03	0.99	0.93	0.078	CAD
T/C	G/A	2	59	0	1	0	0	2.62	0.74	0.98	1.36	0.87	0.6	0.079	Control
T/C	GG	1	74	1	1	0	0	3.81	0.91	0.98	2.69	1.15	0.88	0.079	CAD
T/C	GG	1	60	1	1	0	0	4.13	2.77	1.21	2.27	1.8	1.11	0.079	CAD
TT	GG	1	69	1	1	0	0	5.24	0.67	1.24	4.22	1.44	1.15	0.079	CAD
TT	G/A	1	75	0	0	0	0	3.42	0.88	0.81	2.1	0.86	0.64	0.08	CAD
TT	GG	2	53	0	1	0	0	6.35	1.69	1.42	3.93	1.55	0.99	0.08	Control
TT	AA	1	67	1	1	0	0	4.75	1.11	0.97	3.54	1.34	1.12	0.08	CAD
T/C	G/A	1	77	0	1	0	0	3.97	1.96	0.62	2.54	0.9	0.82	0.081	CAD
TT	AA	1	48	1	0	0	0	3.75	1.43	0.98	1.96	1.08	0.67	0.081	Control
TT	GG	2	75	0	1	1	0	3.81	1.98	0.92	2.38	1.22	0.77	0.081	CAD
TT	G/A	2	73	0	1	0	0	4.31	2.13	1.13	2.69	1.07	0.84	0.081	Control
TT	G/A	2	67	0	1	0	0	5.15	1.62	1.4	2.75	1.24	1.09	0.081	Control
T/C	G/A	1	67	1	1	0	0	4.09	1.63	1.11	2.1	1.09	0.84	0.082	CAD
TT	AA	1	71	1	1	0	0	4.45	0.88	1.02	3.27	1.02	0.8	0.082	CAD
CC	GG	2	60	0	0	0	0	5.94	0.67	2.13	2.78	1.91	0.74	0.083	Control
CC	GG	2	59	0	1	0	0	5.57	3.04	1.26	3.43	1.55	1.01	0.083	Control
T/C	G/A	1	69	1	0	0	0	3.37	1.19	1.2	1.73	1.08	0.53	0.083	CAD
T/C	GG	1	51	1	1	0	0	4.19	2.05	1.18	2.16	1.33	0.71	0.083	Control
T/C	GG	2	55	0	1	1	0	4.32	2.27	0.74	2.88	0.9	1.06	0.083	Control
TT	GG	1	69	1	0	0	1	4.57	0.99	0.93	3.01	1.03	0.8	0.083	CAD
T/C	GG	2	61	0	0	0	0	3.73	1.42	0.8	2.43	0.84	0.35	0.084	Control
T/C	GG	1	75	0	0	0	0	2.27	8.19	0.71	0.75	1.14	0.54	0.084	CAD
T/C	GG	1	55	1	0	0	0	4.32	0.71	1.35	2.13	1.24	0.66	0.084	Control
T/C	G/A	2	76	0	1	0	0	4.87	0.99	1.31	3.08	1.2	1.01	0.084	Control
TT	G/A	1	69	0	1	0	0	2.73	1.61	0.81	1.73	1.24	0.8	0.084	CAD
TT	AA	1	72	0	1	0	0	4.64	0.54	1.36	3.35	1.31	0.88	0.084	CAD
TT	AA	2	64	0	0	1	0	5.03	1.6	1.17	3.68	1.46	1.36	0.084	CAD
T/C	G/A	2	59	0	1	0	0	3.69	3.46	1.09	1.8	1.32	1.12	0.085	CAD
TT	G/A	2	53	0	1	0	0	4.49	1.46	1.04	2.61	1.11	0.86	0.085	CAD
T/C	GG	1	53	0	0	0	0	3.15	0.66	1.65	1.29	1.46	0.48	0.086	Control
T/C	G/A	1	67	1	1	0	0	4.03	1.95	1.16	2.48	1.17	0.77	0.086	CAD
T/C	GG	1	36	1	1	1	0	5.05	2.75	0.9	2.96	1.19	1	0.086	CAD
TT	G/A	2	59	0	1	0	0	5.77	4.33	1.07	3.57	1.36	2.09	0.086	Control
T/C	G/A	1	42	1	0	0	0	4.75	1.72	0.84	3.4	0.88	0.95	0.087	CAD
TT	G/A	2	62	0	0	1	0	4.62	1.09	1.18	2.96	1.3	0.75	0.087	CAD
CC	GG	1	56	0	1	0	0	4.84	2.1	1.15	2.67	1.32	0.87	0.088	Control
TT	GG	1	73	1	0	0	0	4.48	1.1	0.9	2.91	1.1	0.83	0.088	CAD
TT	GG	1	75	0	1	0	0	3.89	1.01	1.15	2.42	1.15	0.84	0.088	CAD
TT	AA	1	60	0	1	0	0	5.34	2.01	1.3	2.98	1.11	1.03	0.088	CAD
T/C	G/A	1	68	0	0	1	0	4.66	1.67	0.97	2.8	1.02	0.81	0.089	CAD
T/C	GG	2	72	0	1	0	0	3.64	1.68	0.88	2.55	1.13	1.12	0.089	CAD
T/C	G/A	1	55	0	0	0	0	4.87	5.4	0.74	2.47	1.333	1.14	0.089	CAD
TT	AA	1	58	1	0	0	0	3.31	1.16	0.88	1.63	1.01	0.64	0.089	Control
TT	G/A	1	58	0	1	0	0	4.21	1.54	1.02	2.57	1.08	0.78	0.089	CAD
TT	G/A	1	54	1	0	0	0	6.89	1.41	1.93	3.5	1.52	1.46	0.089	Control
T/C	G/A	1	66	1	0	0	0	5.43	2.68	1.05	3.16	1.3	0.97	0.09	Control
TT	AA	1	55	0	1	0	0	3.77	2	1.37	1.85	1.43	0.88	0.09	CAD
TT	AA	2	62	0	1	1	0	4.98	1.86	1.38	3.02	1.31	1.06	0.09	CAD
T/C	GG	1	80	1	1	0	0	3.16	1.46	0.88	2.13	0.9	0.68	0.091	CAD
TT	AA	1	73	1	1	0	0	2.92	0.9	0.82	1.94	0.94	0.84	0.091	CAD
TT	AA	1	66	0	1	0	0	4.29	1.15	1.1	3.08	1.35	1.05	0.091	CAD
T/C	G/A	2	65	0	1	1	0	3.65	1.03	1.28	1.94	1.21	0.68	0.092	Control
TT	G/A	1	60	0	1	0	0	2.79	1	0.99	1.49	1.01	0.55	0.092	CAD
T/C	G/A	1	62	1	1	0	0	4.23	2.37	1.06	2.51	1.27	0.95	0.093	Control
T/C	GG	2	55	0	0	0	0	6.15	1.02	1.69	4.26	1.41	1.01	0.093	Control
TT	G/A	1	52	0	0	0	0	4.21	1.13	1.21	2.9	1.32	0.87	0.093	CAD
TT	G/A	2	62	0	1	0	0	4.68	0.85	0.5	3.06	1.35	0.89	0.093	Control
TT	G/A	2	62	0	1	0	0	5.34	1.86	1.37	2.89	1.7	0.9	0.093	Control
TT	G/A	1	59	0	1	0	0	2.67	0.58	1.01	1.37	1.06	0.49	0.094	CAD
TT	G/A	1	58	0	1	0	0	3.72	2.86	0.81	2.09	1.43	0.74	0.094	CAD
TT	AA	2	47	0	1	0	0	6.39	3.04	1.14	4.06	1.37	1.34	0.094	Control
TT	GG	1	49	1	1	1	0	3.8	1.76	0.81	2.46	1.01	0.75	0.095	CAD
CC	GG	1	66	0	1	0	0	3.49	0.96	1.06	2.15	0.95	0.65	0.096	CAD
T/C	G/A	1	73	0	1	0	0	5.09	1.8	1.3	2.97	1.5	0.88	0.096	CAD
T/C	G/A	1	69	1	0	0	0	4.65	2.29	1.16	2.78	1.22	0.98	0.096	CAD
TT	G/A	1	66	0	1	0	0	3.6	2.03	0.77	2.56	1.01	0.89	0.096	CAD
TT	G/A	2	53	0	1	1	0	5.43	2.12	1.2	3.32	1.38	0.96	0.096	CAD
TT	G/A	1	62	1	1	0	0	5.45	6.92	0.82	3.22	1.26	1.76	0.096	Control
CC	GG	1	62	0	1	0	0	4.91	0.87	1.62	2.87	1.41	0.8	0.097	CAD
CC	GG	1	63	0	1	0	0	4.91	0.87	1.62	2.87	1.41	0.8	0.097	CAD
T/C	GG	1	65	0	1	0	0	3.87	0.9	1.11	2.1	1.12	0.72	0.097	CAD
TT	GG	1	51	1	1	1	0	6.19	3.89	0.97	3.87	1.42	1.83	0.097	Control
TT	GG	1	53	0	1	0	0	3.71	2.17	0.66	2.61	0.79	0.96	0.098	Control
T/C	G/A	1	49	0	1	0	0	4.43	0.9	1.16	3.02	1.16	0.98	0.099	Control
T/C	G/A	1	65	0	0	0	0	5.48	3.81	1.29	2.91	1.29	1.18	0.099	CAD
T/C	G/A	1	62	1	0	0	1	4.4	0.99	1.17	2.42	0.92	0.74	0.1	CAD
TT	GG	2	54	0	1	0	0	4.73	1.65	1.26	3.34	1.13	0.8	0.1	CAD
TT	GG	1	54	1	0	0	0	6	1.56	1.03	4.12	1.44	1.09	0.1	CAD
T/C	G/A	1	60	1	1	0	0	4.02	0.97	1.95	1.7	NA	NA	0.101	Control
TT	GG	1	58	1	0	0	0	4.31	0.85	1.48	2.48	1.67	0.89	0.101	CAD
TT	G/A	2	74	0	1	0	1	4.78	1.57	1.08	3.17	1.04	0.95	0.101	CAD
TT	G/A	1	49	0	0	1	0	4.34	1.89	0.73	2.99	0.85	1.06	0.101	CAD
CC	GG	1	63	1	0	0	0	3.21	1.03	0.69	2.31	0.77	0.76	0.102	CAD
T/C	G/A	1	61	1	1	0	0	3.85	2.48	0.81	2.3	1	0.79	0.102	CAD
TT	GG	2	75	0	1	1	0	3.96	1.26	1.17	2.02	1.22	0.67	0.102	CAD
TT	G/A	1	55	0	1	0	0	4.32	1.37	0.79	2.86	0.95	0.91	0.102	Control
TT	GG	1	50	1	0	0	0	4.09	3.56	0.72	1.99	1.19	0.92	0.102	CAD
TT	G/A	1	48	0	1	0	0	4.4	3.92	1.08	2.02	1.5	0.96	0.102	CAD
TT	GG	1	70	0	1	1	0	5.34	4.366	1.07	3	1.58	1.52	0.102	CAD
TT	AA	1	68	1	0	0	0	2.58	1.47	0.66	1.36	0.83	0.52	0.104	CAD
TT	G/A	1	50	0	0	0	0	4.27	1.08	1.36	2.48	1.27	0.76	0.104	Control
TT	G/A	2	72	0	1	0	0	5.05	1.5	1.49	3.03	1.39	1.04	0.104	CAD
T/C	GG	2	63	0	1	0	0	3.68	1.62	1.09	2.01	1.23	0.65	0.105	Control
TT	AA	1	65	0	1	0	0	3.09	1.65	0.36	2.07	0.45	0.73	0.105	CAD
TT	AA	1	48	0	1	0	1	3.96	0.7	0.76	3.18	0.86	0.75	0.105	CAD
TT	G/A	1	58	1	1	0	0	4.65	4.71	0.83	2.17	1.27	1.17	0.105	CAD
TT	G/A	2	76	0	1	0	0	3.66	0.56	1.43	2.11	0.94	0.56	0.106	CAD
TT	AA	1	71	0	0	0	0	3.31	0.74	0.88	1.99	0.98	0.61	0.106	CAD
TT	GG	2	73	0	1	0	0	4.15	1.14	1.16	1.88	1.08	0.82	0.107	Control
TT	G/A	1	52	1	0	0	0	3.31	3.58	0.57	1.73	1.16	1.04	0.107	CAD
T/C	G/A	1	67	0	1	0	0	4.54	1.25	1.46	2.1	1.58	0.71	0.108	CAD
T/C	G/A	1	70	0	1	0	0	4.06	1.48	0.95	2.69	0.88	1.7	0.108	Control
TT	AA	1	69	1	1	0	0	3.42	0.68	1.18	1.65	1.12	0.57	0.108	Control
TT	G/A	1	61	1	1	0	0	3.88	0.64	2.16	1.61	1.75	0.64	0.108	Control
TT	GG	2	62	0	0	0	0	3.66	1.29	1.27	2.27	1.22	0.66	0.108	Control
TT	AA	1	46	1	0	0	0	5.49	1.02	1.41	2.99	1.46	0.88	0.108	Control
TT	GG	1	44	1	0	0	0	4.57	1.78	0.95	2.62	1.27	0.8	0.109	CAD
T/C	G/A	1	59	0	0	0	0	5.75	7.69	1.16	3.09	1.52	1.04	0.11	Control
T/C	G/A	2	56	0	1	0	0	5.81	1.78	1.48	3.79	1.43	1.28	0.11	Control
TT	G/A	1	60	0	1	1	1	3.36	1.19	0.77	1.83	0.75	0.66	0.11	CAD
TT	G/A	1	73	0	1	0	0	3.29	3.05	0.68	2.09	0.86	0.77	0.11	CAD
TT	GG	1	58	1	1	0	0	4.16	6	0.62	1.86	1.18	1.26	0.11	CAD
T/C	AA	1	49	0	1	0	0	5.44	3.15	1.09	3.12	1.23	1.45	0.111	Control
TT	AA	1	68	0	1	0	0	4.07	2.1	1	2.31	1.04	0.8	0.111	CAD
T/C	GG	1	57	1	1	0	0	3.3	1.34	1.05	1.59	1.13	0.62	0.112	Control
TT	AA	2	61	0	0	0	0	4.61	1.2	1.04	2.44	1.04	0.91	0.112	Control
TT	GG	1	65	1	1	0	0	4.24	3.13	0.78	2.38	1.09	1.07	0.112	Control
T/C	G/A	1	64	1	1	0	0	4.68	1.62	1.63	2.19	1.59	0.82	0.113	CAD
TT	AA	1	56	1	1	0	0	3.49	0.86	1.33	1.78	1.56	0.57	0.113	CAD
TT	G/A	2	65	0	0	0	0	6.28	1.47	1.09	4.25	1.13	1	0.113	CAD
CC	GG	1	62	1	0	0	0	5.16	0.94	1.47	3.16	1.24	0.5	0.114	Control
T/C	G/A	1	69	0	1	0	0	2.75	0.93	0.89	1.52	0.99	0.66	0.114	CAD
T/C	GG	1	63	1	0	0	0	3.53	1.38	1.06	1.92	1.07	0.8	0.115	CAD
T/C	G/A	2	20	0	0	0	0	4.2	1.63	1.13	2.46	1.19	0.87	0.115	CAD
T/C	GG	2	20	0	0	0	0	4.2	1.63	1.14	2.46	1.19	0.87	0.115	CAD
T/C	G/A	1	59	0	1	1	0	4.38	2.24	0.83	2.73	1.27	0.88	0.115	CAD
TT	G/A	1	60	0	1	0	0	2.83	1.05	0.77	1.77	0.75	0.54	0.115	CAD
TT	G/A	2	56	0	0	0	0	6.07	4.99	1.02	3.31	1.66	1.23	0.115	Control
TT	G/A	2	59	0	1	0	0	3.66	1.87	1.09	2	1.21	0.72	0.116	CAD
TT	AA	1	67	0	0	0	0	3.67	1.39	1.03	2.01	1.32	0.82	0.116	CAD
T/C	G/A	1	47	0	1	0	0	4.65	1.77	0.91	2.79	1.11	0.66	0.117	CAD
TT	G/A	1	47	0	0	0	0	3.75	2.27	1	1.89	1.09	0.59	0.117	Control
TT	AA	2	49	0	1	1	0	4.98	1.24	0.88	3.32	1.04	0.91	0.117	Control
T/C	G/A	1	60	0	0	0	0	4.74	1.13	1.23	2.54	1.57	0.79	0.118	CAD
T/C	GG	2	84	0	1	0	0	5.85	9.81	1.2	2.6	1.45	1.03	0.118	CAD
T/C	G/A	1	65	0	1	1	0	5.07	0.79	1.07	4.09	1.31	1.1	0.118	CAD
TT	GG	2	55	0	1	0	0	5.7	2.25	1.09	3.23	1.27	0.99	0.118	CAD
TT	G/A	2	76	0	1	0	0	5.83	2.1	0.99	4.15	1.58	1.5	0.118	CAD
T/C	GG	1	81	0	1	0	0	3.55	0.96	1.28	1.66	1.09	0.64	0.119	CAD
TT	AA	1	79	1	1	0	0	3.85	0.83	1.05	2.1	1.02	0.65	0.119	CAD
TT	AA	1	54	1	0	0	0	4.9	0.86	1.27	3.71	1.53	1.08	0.119	CAD
TT	G/A	1	70	0	0	0	0	3.42	1.07	1.11	1.95	0.96	0.67	0.12	CAD
T/C	GG	2	33	0	0	0	0	3.7	1.67	0.9	1.92	0.96	0.54	0.121	Control
T/C	GG	1	61	1	1	0	0	6.3	1.74	1.53	3.75	1.57	1	0.121	CAD
TT	AA	1	65	0	1	1	0	4.94	1.68	1.14	3.02	1.09	1.08	0.121	CAD
TT	GG	2	60	0	0	0	0	6.24	1.45	1.27	3.97	1.49	1.1	0.121	Control
T/C	GG	1	60	1	0	0	0	4.07	2.1	0.86	2.56	1.09	0.84	0.122	CAD
TT	AA	1	81	0	0	0	0	4.81	0.85	1.23	3.03	1.19	0.96	0.122	CAD
T/C	G/A	2	70	0	1	0	0	4.38	2.21	1.37	2.54	1.59	0.89	0.123	CAD
T/C	G/A	1	58	0	1	1	0	6.8	2.96	1.22	4.65	1.42	1.39	0.123	Control
T/C	G/A	2	75	0	1	1	0	4.34	2.82	0.78	2.64	1.09	1.08	0.124	CAD
TT	AA	1	31	0	0	0	0	3.14	0.59	0.88	1.93	0.74	0.41	0.124	CAD
TT	G/A	1	77	1	1	0	0	3.63	1.01	1.21	1.54	0.98	0.65	0.124	CAD
TT	AA	1	61	0	1	0	0	4.77	1.17	1.11	2.9	1.3	0.83	0.124	CAD
TT	AA	2	85	0	1	0	0	4.95	1.33	1.37	2.44	1.2	0.93	0.124	CAD
TT	GG	1	58	1	0	1	0	3.66	1.62	0.68	2.85	0.99	1	0.124	CAD
TT	G/A	1	69	0	1	0	0	4.9	1.33	0.91	3.48	1.02	1.11	0.124	Control
TT	GG	1	75	0	1	0	0	4.56	0.93	1.04	3.33	1.22	1.21	0.124	CAD
T/C	GG	1	41	1	1	0	0	2.57	2.85	0.68	1.4	0.88	0.61	0.125	Control
T/C	G/A	1	64	0	0	0	0	4	2.02	1.04	2.46	1.14	0.81	0.125	CAD
T/C	G/A	2	68	0	1	1	1	4.7	2.28	0.92	3.42	0.96	0.93	0.125	CAD
TT	AA	1	49	1	0	0	0	3.32	1.76	0.61	2.05	0.92	0.78	0.125	CAD
T/C	G/A	1	67	0	1	0	0	3.71	1.47	0.9	2.15	0.95	0.7	0.126	CAD
T/C	G/A	1	68	1	1	0	0	4.36	1.48	0.83	3.17	1.22	1.12	0.126	CAD
TT	G/A	1	73	1	1	0	0	2.65	0.91	0.89	1.33	0.9	0.54	0.126	CAD
TT	GG	2	52	0	1	0	0	3.46	1.17	1.02	1.63	1.03	0.63	0.126	Control
TT	G/A	2	60	0	0	0	0	4.02	1.93	0.94	2.39	1.2	0.78	0.126	Control
T/C	G/A	1	51	0	0	0	0	3.63	0.62	1.12	2.24	0.88	0.7	0.127	Control
TT	AA	1	70	1	1	0	1	3.02	1.48	0.62	1.69	0.76	0.48	0.127	CAD
TT	G/A	2	57	0	1	0	0	3.42	0.55	1.3	2.05	1.14	0.58	0.127	CAD
TT	GG	1	45	1	0	0	0	4	1.48	0.99	2.29	1.08	0.77	0.127	Control
T/C	G/A	1	65	1	1	0	1	4.74	2.56	1.42	2.76	1.81	1.11	0.128	CAD
T/C	GG	1	65	1	1	0	0	4.74	2.56	1.42	2.76	1.81	1.11	0.128	Control
TT	G/A	2	73	0	0	0	0	4.11	0.75	1.82	2.17	1.11	0.53	0.128	CAD
TT	AA	2	66	0	1	1	0	4.69	1.14	1.12	2.74	1.57	0.84	0.128	CAD
T/C	G/A	1	60	0	0	1	0	5.1	1.36	1.63	2.8	1.47	0.93	0.129	CAD
T/C	GG	2	62	0	0	0	0	5.51	1.6	1.2	3.55	1.16	0.93	0.129	CAD
TT	AA	2	57	0	1	0	0	3.88	1.17	1.14	2.05	1.21	0.67	0.129	CAD
TT	G/A	1	45	1	1	1	0	5.88	5.56	0.8	3.44	1.35	1.18	0.129	CAD
T/C	GG	1	59	1	0	0	0	4.62	0.94	1.05	3.31	1.13	0.81	0.13	CAD
TT	G/A	1	54	1	0	0	0	4.59	1.67	1.48	2.13	1.44	0.74	0.13	CAD
TT	AA	2	52	0	0	0	0	4.22	1.09	1.32	2.73	1.14	0.79	0.13	Control
TT	G/A	1	67	0	1	0	0	5.57	1.45	1.54	3.61	1.46	0.95	0.13	Control
TT	G/A	2	67	0	1	0	0	6.23	0.71	1.57	3.9	1.5	0.98	0.13	CAD
TT	AA	2	61	0	0	0	0	4.98	4.27	0.87	2.71	1.38	1.12	0.13	CAD
TT	AA	2	57	0	0	0	0	4.29	4.41	0.8	2.38	1.23	1.24	0.13	Control
T/C	G/A	2	58	0	1	0	0	4.6	1.39	1.39	2.83	1.55	0.73	0.131	Control
TT	AA	2	71	0	1	0	0	5.03	1.04	1.62	2.43	1.42	0.98	0.131	CAD
TT	GG	2	79	0	1	0	0	4.21	1.91	0.88	2.67	1	0.96	0.132	CAD
TT	GG	1	50	1	0	1	0	4.7	1.77	0.88	3.05	1.06	0.85	0.133	CAD
TT	AA	2	79	0	1	0	1	4.11	1.95	0.97	2.42	0.94	0.9	0.133	CAD
T/C	GG	2	61	0	0	0	0	5.71	4.03	1.05	3.54	1.31	1.46	0.134	CAD
TT	G/A	1	59	0	0	0	0	3.01	0.2	1.61	1.52	1.23	0.38	0.134	CAD
TT	GG	2	60	0	1	0	0	4.93	1.91	0.89	3.16	0.91	0.94	0.134	CAD
TT	G/A	2	75	0	0	0	0	4.74	2.24	1.53	2.54	1.6	1.03	0.134	CAD
CC	GG	1	65	0	1	0	0	3.11	1.41	0.89	1.7	1.14	0.62	0.135	CAD
T/C	GG	1	71	0	1	1	0	4.55	2.09	0.89	2.76	1.33	0.91	0.136	CAD
T/C	G/A	1	69	0	1	0	0	4.1	2.35	0.98	2.65	1.62	1.05	0.136	CAD
TT	GG	2	68	0	0	0	0	3.51	1.22	1.11	1.87	1.28	0.65	0.136	Control
TT	G/A	1	71	1	1	0	0	4.08	1.28	0.93	2.7	0.91	0.86	0.136	CAD
T/C	G/A	1	68	0	1	1	1	3.91	1.02	0.76	2.74	0.77	0.72	0.137	CAD
T/C	G/A	1	65	1	1	1	0	3.44	3.2	0.76	1.67	1.04	0.8	0.137	CAD
TT	G/A	2	49	0	0	0	0	4.7	0.69	1.16	2.91	1.02	0.68	0.137	CAD
TT	GG	1	53	1	1	0	0	5.04	2.09	1.13	2.94	1.36	1.36	0.137	CAD
T/C	G/A	1	57	1	1	1	0	5.76	3.83	1.07	3.56	1.18	1.42	0.138	CAD
TT	AA	1	76	0	1	0	0	4.21	0.8	1.34	2.59	1.19	0.72	0.138	CAD
TT	G/A	1	62	1	1	0	0	5.08	2.49	1.09	2.92	1.22	1.03	0.138	CAD
TT	GG	1	64	1	1	1	0	7.02	3.02	0.99	4.61	1.15	1.18	0.138	CAD
T/C	GG	2	64	0	1	0	0	3.83	1.02	1.24	1.82	1.23	0.69	0.139	CAD
T/C	GG	2	68	0	1	1	0	5.05	2.31	1.32	2.7	1.37	1.04	0.139	Control
TT	GG	1	75	0	0	0	0	4.59	1.12	1.5	2.46	1.1	0.84	0.139	CAD
T/C	GG	1	73	0	1	0	0	4.53	1.27	1.21	2.7	1.26	0.76	0.14	CAD
T/C	G/A	1	65	0	1	0	0	5.46	1.28	1.3	2.81	1.22	1.01	0.14	Control
TT	AA	1	77	0	0	0	0	5.04	0.82	2.06	2.66	1.46	0.76	0.14	Control
T/C	G/A	1	62	1	1	0	0	4.86	1.04	0.91	3.36	1.08	0.89	0.141	CAD
TT	G/A	1	52	1	1	0	0	3.05	1.17	1.23	1.52	1.41	0.64	0.141	CAD
TT	GG	1	69	0	0	0	0	4.26	0.92	1.57	2.06	1.31	0.71	0.142	CAD
T/C	GG	2	74	0	1	0	0	4.98	0.78	1.18	2.96	1.2	0.8	0.143	CAD
TT	GG	1	80	0	1	1	0	5.44	2.92	1.15	2.97	1.45	1.01	0.143	CAD
TT	AA	1	63	1	0	0	0	5.47	1.49	1.27	4.13	1.59	1.22	0.143	CAD
T/C	G/A	1	56	0	0	0	0	5.23	1.49	1.26	3.25	1.12	1.58	0.144	Control
TT	G/A	1	61	1	1	0	0	4.9	2.24	0.77	2.8	0.97	1.05	0.144	CAD
TT	GG	1	67	1	0	0	0	2.85	0.76	1.15	1.34	1.2	0.46	0.145	CAD
TT	G/A	1	31	0	0	0	0	3.15	1.38	1.02	1.48	1.07	0.69	0.145	Control
TT	G/A	1	65	1	1	0	0	4.39	1.39	0.96	2.65	1.08	0.86	0.145	CAD
T/C	GG	1	75	0	1	1	0	3.13	1.41	1.21	1.37	1.24	0.64	0.146	CAD
T/C	GG	1	67	0	0	0	0	5.27	0.7	1.61	3.25	1.41	1.03	0.147	Control
CC	GG	2	63	0	1	0	1	5.97	4.33	0.88	3.07	1.09	1.38	0.148	CAD
TT	AA	2	51	0	1	0	0	3.95	0.55	1.35	2.62	1.1	0.66	0.148	CAD
TT	AA	1	72	1	0	0	0	5.03	0.56	1.37	2.76	1.39	0.74	0.148	CAD
TT	GG	1	51	0	0	0	0	4.14	1.68	0.95	2.46	1	0.93	0.149	Control
T/C	G/A	1	60	0	0	0	0	3.59	1.03	1	1.96	1.07	0.71	0.15	CAD
TT	GG	1	60	1	0	0	0	4.68	1.34	2.09	2.02	1.53	0.61	0.15	CAD
T/C	GG	1	79	0	1	0	0	3.26	0.96	0.97	1.53	0.92	0.58	0.151	Control
T/C	G/A	1	60	1	0	0	0	4.43	0.25	1.44	2.94	1.35	0.82	0.151	CAD
TT	GG	1	71	0	1	0	0	3.15	0.68	0.92	2.03	0.83	0.62	0.151	Control
T/C	G/A	1	80	1	1	1	0	2.7	0.51	0.76	1.82	0.91	0.56	0.152	CAD
T/C	GG	2	61	0	1	0	0	4.33	0.8	1.4	2.35	1.46	0.74	0.152	Control
T/C	GG	2	62	0	1	1	0	5.42	2.75	1.4	2.31	1.34	0.82	0.152	CAD
T/C	GG	1	61	1	1	0	0	6.32	2.58	0.87	4.04	1.16	0.9	0.152	Control
T/C	G/A	2	57	0	1	0	0	4.09	1.36	0.97	2.21	1.17	0.72	0.154	CAD
T/C	G/A	1	51	1	1	0	0	4.39	2.71	0.71	2.25	0.97	1.03	0.154	CAD
T/C	GG	2	66	0	1	0	0	5.12	3.27	0.89	3.1	1.28	1.03	0.154	CAD
TT	G/A	2	81	0	0	1	0	3.83	1.91	0.83	2.68	1.05	0.8	0.155	CAD
TT	G/A	1	57	1	0	0	0	4.57	1.21	1.14	2.9	1.33	0.82	0.155	CAD
TT	GG	1	63	0	1	0	0	4.25	0.91	0.86	3.55	1.04	1.05	0.155	CAD
T/C	GG	1	61	1	1	1	0	5.75	0.95	1.33	4.47	1.24	1.08	0.156	CAD
TT	AA	2	75	0	0	0	0	4.27	1.73	0.92	2.41	1.16	0.92	0.156	CAD
TT	G/A	1	50	0	0	0	0	6.03	1.18	1.07	4.54	1.7	1.05	0.157	CAD
T/C	G/A	1	60	0	0	0	0	3.23	0.8	1.1	1.86	0.99	0.54	0.158	Control
T/C	G/A	2	48	0	0	0	0	4.67	3.2	0.98	2.16	1.4	0.96	0.158	Control
T/C	AA	2	62	0	1	0	0	5.91	2.43	1.25	3.18	1.26	1.27	0.158	Control
TT	GG	2	49	0	1	0	0	4.14	1.91	1.13	2.59	1.34	0.76	0.158	CAD
TT	G/A	1	39	1	0	0	0	5.6	3.82	1.15	3.2	1.63	1.18	0.158	CAD
TT	G/A	1	82	0	1	0	0	4.28	0.87	1.15	2.74	1.22	0.74	0.16	CAD
TT	G/A	2	71	0	1	0	0	3.89	3.53	0.88	2.24	1.2	0.91	0.16	CAD
TT	GG	1	79	1	0	0	0	4.07	1.32	0.99	2.72	0.94	0.94	0.16	CAD
T/C	GG	2	51	0	0	0	0	5.12	1.59	1.12	2.82	1.11	1.1	0.161	Control
TT	G/A	1	76	0	1	0	0	4.09	0.53	1.31	2.62	1.21	0.94	0.161	CAD
TT	G/A	1	59	0	0	0	0	6.75	3.72	0.71	4.61	1	1.31	0.161	CAD
T/C	GG	2	64	0	0	0	0	8.33	1.11	1.96	4.63	1.73	1.6	0.162	Control
TT	G/A	1	35	1	1	0	0	5.1	0.66	1	3.36	0.92	0.83	0.163	CAD
TT	GG	1	71	1	1	1	0	6.79	1.73	0.83	5.64	0.97	1.16	0.163	CAD
T/C	G/A	1	61	1	0	0	0	2.89	1.11	0.74	1.61	0.96	0.6	0.164	CAD
TT	GG	2	66	0	1	1	0	4.46	2.68	0.8	2.91	1.33	1.38	0.164	CAD
TT	G/A	1	66	0	0	0	0	3.15	1.28	0.85	1.5	1.14	0.59	0.166	Control
TT	GG	2	51	0	1	0	0	4.14	0.8	1.38	2.26	1.11	0.65	0.166	CAD
TT	AA	1	73	0	0	0	0	4.58	0.64	1.07	3.05	0.95	0.79	0.166	CAD
TT	AA	1	77	0	1	0	0	4.97	1.55	1.37	3.2	1.2	0.96	0.166	CAD
T/C	GG	1	65	0	0	0	0	4.35	0.73	1.45	2.07	1.15	0.83	0.167	CAD
T/C	GG	1	69	0	1	0	0	6.97	0.81	1.15	5.81	1.27	1.37	0.167	CAD
TT	G/A	1	55	1	0	0	0	5.04	2.93	1.16	2.86	1.28	1.07	0.167	Control
TT	AA	1	72	0	1	0	0	3.22	1.32	0.76	1.97	0.92	0.56	0.168	CAD
TT	GG	1	65	1	1	0	1	4.28	0.89	1.03	2.91	0.94	0.79	0.168	CAD
TT	G/A	2	82	0	1	0	0	6.17	1.3	1.92	3.75	1.7	1.17	0.168	CAD
TT	G/A	1	72	0	0	0	0	4.03	2.28	0.79	2.76	0.78	1.89	0.168	CAD
T/C	G/A	1	69	0	1	0	0	4.97	2.5	0.78	3.83	1.11	1.36	0.169	CAD
TT	G/A	2	64	1	1	0	0	4.28	1.74	1.06	2.42	1.21	0.75	0.169	Control
TT	GG	1	39	1	1	0	0	6.4	4.02	0.95	3.96	1.43	1.29	0.169	CAD
T/C	G/A	1	69	1	1	0	0	2.92	0.62	1.52	1.23	1.26	0.44	0.172	CAD
TT	G/A	1	69	0	1	0	0	3.92	1.7	0.79	2.77	0.88	0.76	0.173	CAD
T/C	G/A	1	68	1	0	0	0	5.57	0.52	1.79	3.19	1.36	0.75	0.174	CAD
TT	AA	1	62	0	0	0	0	3.73	0.84	1.55	1.9	1.26	0.61	0.174	Control
TT	GG	1	65	1	1	0	0	5.89	1.81	1.06	3.83	1.18	1.08	0.174	CAD
TT	G/A	1	66	0	1	0	1	4.41	1.24	1.44	2.35	1.44	0.73	0.176	CAD
TT	G/A	2	72	0	1	0	0	4.33	1.48	1.21	2.49	1.2	0.75	0.176	CAD
TT	G/A	1	77	1	1	0	0	5.02	1.57	1.02	3.63	1.13	1.11	0.176	CAD
T/C	GG	2	67	0	0	0	0	4.48	1.06	1.26	3.23	1.6	1.23	0.177	Control
TT	AA	2	81	0	0	0	0	5.04	1.2	1.3	2.96	1.05	1.1	0.177	CAD
T/C	GG	1	29	0	0	0	0	3.13	0.99	0.81	2.09	0.75	0.7	0.178	Control
T/C	GG	1	74	0	0	0	0	4.13	1.4	1.02	2.2	1.23	0.82	0.178	CAD
TT	AA	1	60	0	0	0	1	4.77	1.37	0.79	3.91	1.08	1.11	0.178	CAD
T/C	GG	2	77	0	1	0	0	4.7	1.12	1.16	3.44	1.11	0.84	0.179	Control
TT	G/A	1	69	0	1	0	0	4.41	1.65	0.87	2.75	1.26	0.78	0.179	CAD
T/C	G/A	1	74	0	1	0	0	4.12	2.27	0.7	2.83	0.86	0.86	0.18	CAD
TT	G/A	1	61	0	0	1	1	3.32	1.85	0.82	1.8	0.95	0.73	0.18	CAD
TT	AA	2	74	0	1	0	1	3.82	1.09	1.03	2.56	1.37	0.97	0.181	CAD
T/C	GG	1	60	1	1	0	0	4.48	2.09	0.95	2.53	0.99	0.83	0.182	CAD
TT	G/A	1	45	0	0	0	0	4.55	0.67	2	2.19	1.72	0.77	0.182	Control
TT	G/A	2	73	0	1	1	0	4.67	1.56	1.09	3.39	1.44	1.13	0.182	CAD
T/C	GG	1	50	0	1	0	0	5.17	1.42	0.9	3.92	1.27	1.34	0.183	CAD
TT	G/A	1	62	1	1	0	0	2.6	1.5	0.86	1.08	1.05	0.59	0.183	CAD
TT	G/A	1	77	0	1	1	0	5.3	0.85	1.07	3.63	0.99	1.04	0.183	CAD
T/C	G/A	2	80	0	1	0	0	5.99	1.24	1.47	3.96	1.14	1.71	0.184	CAD
TT	G/A	1	63	0	1	0	0	4.39	1.86	0.83	3.07	1.17	1.1	0.184	CAD
TT	G/A	2	63	0	1	1	0	5.34	2.3	0.99	3.64	1.38	1.35	0.184	CAD
TT	G/A	2	61	0	1	1	0	3.78	2.94	0.76	2.19	1.12	1.02	0.185	CAD
TT	G/A	1	53	1	1	0	0	4.71	4.26	0.98	2.47	1.73	1.54	0.185	CAD
TT	AA	2	71	0	1	0	0	5.99	2.71	1.1	3.4	1.51	1.09	0.186	CAD
T/C	GG	2	64	0	1	0	0	4.54	1.96	1.16	2.69	1.36	0.9	0.187	Control
T/C	G/A	2	60	0	0	0	0	5.54	1.76	0.94	3.73	1.08	1.16	0.187	Control
TT	G/A	1	61	1	0	0	0	4.24	1.62	0.94	2.45	1.14	0.81	0.187	CAD
T/C	G/A	1	66	1	1	0	0	7.83	1.35	0.74	6.89	0.85	1.21	0.188	CAD
CC	GG	1	61	1	1	0	0	3.7	1.07	1.23	2.07	1.19	0.68	0.189	CAD
T/C	GG	1	46	1	1	0	0	3.56	1.43	0.96	2.23	1.21	0.66	0.189	Control
TT	AA	2	53	0	0	0	0	4.23	0.71	1.57	2.29	1.24	0.41	0.189	Control
T/C	GG	1	70	0	1	1	1	4.88	1.02	1.09	3	1.02	0.85	0.19	CAD
TT	G/A	1	67	1	1	0	0	3.78	0.88	1.44	1.84	1.42	0.64	0.19	CAD
TT	AA	1	48	0	1	0	0	4.02	0.95	0.89	2.27	0.96	0.87	0.19	Control
TT	AA	1	74	1	1	0	0	4.23	1.32	0.92	3.29	1.27	1.04	0.19	CAD
TT	AA	2	56	0	0	0	0	4.73	1.1	1.36	2.84	1.29	1.05	0.19	Control
TT	G/A	1	66	0	1	1	0	3.12	1.31	0.68	2.3	0.96	0.82	0.191	CAD
T/C	G/A	1	76	0	1	0	1	4.11	0.82	1.04	2.36	0.85	0.6	0.192	CAD
TT	G/A	2	68	0	1	1	0	5.23	2.03	1.11	3.58	1.21	1	0.193	CAD
T/C	GG	1	67	1	1	1	0	5.72	1.5	1.05	4.15	1.46	1.41	0.194	CAD
TT	G/A	1	45	1	0	1	0	3.29	4.55	0.76	1.37	1.24	0.78	0.194	CAD
TT	G/A	2	51	0	0	0	0	5.03	2.24	1.23	3.07	1.36	1.19	0.194	CAD
TT	G/A	1	33	1	1	0	0	7.84	3.04	0.96	5.72	1.09	1.99	0.194	CAD
T/C	GG	2	55	0	1	0	1	5.42	1.21	1.65	2.59	1.32	0.93	0.195	CAD
TT	GG	1	74	0	1	0	0	4.01	0.82	0.98	2.74	0.73	0.78	0.195	CAD
TT	GG	1	68	1	0	1	0	5.67	1.75	0.88	3.92	1.13	1.06	0.195	CAD
TT	G/A	1	43	0	1	1	0	2.79	1.67	0.81	1.51	1.05	0.62	0.197	CAD
TT	AA	1	65	0	0	0	0	3.45	1.24	1.24	1.79	1.09	0.5	0.199	CAD
TT	AA	1	70	0	1	1	0	3.94	1.12	0.93	2.28	1.12	0.52	0.199	CAD
TT	G/A	1	73	0	1	0	0	3.85	0.64	1.28	2.31	1.06	0.63	0.2	CAD
TT	GG	1	59	1	1	0	0	3.96	1.7	0.99	2.56	1	0.86	0.2	CAD
T/C	G/A	2	54	0	0	0	0	4.11	0.78	1.01	2.6	0.98	0.74	0.201	Control
TT	G/A	1	62	0	1	1	0	3.92	0.52	1.69	2.03	1.26	0.56	0.202	CAD
TT	G/A	1	54	1	1	0	0	3.31	2.36	1.07	1.48	1.45	0.71	0.202	CAD
TT	G/A	1	66	1	0	1	0	5.15	3.25	1.07	3.23	1.3	1.41	0.203	CAD
T/C	G/A	2	59	0	0	0	0	4.43	1.3	1.12	2.75	1.29	0.78	0.204	Control
T/C	GG	1	76	0	1	0	0	4.93	1.79	1.27	3.09	1.21	1.02	0.204	CAD
T/C	G/A	1	53	0	0	1	0	4.68	1.53	1.13	3.16	1.43	0.83	0.205	CAD
T/C	GG	1	56	1	1	0	0	5.16	5.13	1.42	2.09	1.84	1.54	0.205	Control
CC	GG	1	54	0	1	1	0	4.5	2.53	0.78	2.64	1.02	0.86	0.206	CAD
T/C	G/A	1	68	0	1	0	0	4.24	0.83	1.51	2.59	1.23	0.69	0.206	CAD
T/C	GG	1	82	0	1	0	0	3.12	1.01	0.97	1.77	1.05	0.77	0.208	CAD
T/C	GG	1	60	1	0	1	0	7.12	3.47	0.94	4.55	1.23	1.13	0.209	CAD
TT	G/A	1	50	1	1	0	0	4.98	1.57	1.31	3.24	1.42	0.87	0.21	CAD
TT	GG	2	68	0	1	1	1	4.61	2.38	1.38	2.7	0.83	0.95	0.21	CAD
TT	G/A	1	71	0	1	0	0	3.77	1.87	1.21	1.73	1.1	0.72	0.211	CAD
TT	G/A	1	72	0	1	0	0	3.45	0.74	1.37	2.03	1.4	0.69	0.213	CAD
TT	G/A	2	64	0	0	0	0	4.96	1.7	1.49	2.86	1.39	0.9	0.213	Control
TT	GG	2	44	0	0	0	0	3.86	2.42	0.9	2.2	1.4	1.08	0.213	Control
T/C	GG	2	56	0	0	0	0	3.32	0.8	1.53	1.4	1.35	0.55	0.214	Control
T/C	GG	1	65	1	0	0	0	4.39	1.31	0.7	3.53	0.92	1.03	0.214	CAD
TT	G/A	1	76	0	1	0	0	3.49	0.96	1.24	1.67	1.06	0.47	0.218	CAD
T/C	GG	1	29	0	0	0	0	2.96	0.81	0.96	1.79	0.94	0.56	0.219	CAD
T/C	G/A	1	59	1	1	0	0	3.14	0.05	2.63	0.98	0.98	0.68	0.219	CAD
TT	GG	1	65	1	0	0	0	4.63	1.19	0.9	2.9	1.02	0.9	0.22	CAD
TT	G/A	1	57	0	1	0	0	4.81	3.52	0.84	3.09	1.18	1.23	0.22	Control
T/C	GG	1	70	0	1	1	0	4.85	2.07	1.15	2.81	1.18	0.91	0.221	CAD
TT	G/A	1	62	0	1	0	0	4.56	1.18	1.63	2.31	1.48	0.73	0.221	CAD
TT	AA	1	74	0	1	1	0	4.84	1.05	1.11	3.22	1.07	0.85	0.221	CAD
TT	GG	2	57	0	1	0	0	5.22	0.79	1.35	2.88	1.2	1.01	0.221	Control
TT	GG	2	67	0	1	0	0	4.58	1.31	1.1	2.78	1.23	0.83	0.222	CAD
TT	G/A	2	68	0	0	0	0	4.35	1.08	1.54	2.18	1.22	0.57	0.223	Control
TT	AA	1	78	0	0	0	0	4.6	1.36	0.8	3.4	1.16	0.85	0.223	CAD
T/C	GG	1	71	1	1	0	0	5.73	1	1.2	4.39	1.42	1.16	0.226	CAD
TT	AA	1	58	1	0	1	0	4.72	1.81	0.89	3.46	1.14	0.94	0.226	CAD
T/C	GG	1	70	0	1	1	0	4.12	1.09	1.12	2.72	0.89	0.74	0.227	CAD
T/C	GG	2	53	0	1	0	0	5.32	2.66	1.14	2.74	1.64	0.98	0.228	Control
TT	G/A	2	60	0	1	1	0	4.75	1.26	1.43	2.94	1.82	0.99	0.228	CAD
T/C	G/A	2	64	0	1	0	0	4.9	1.28	1.21	3.07	1.16	0.49	0.229	Control
TT	AA	1	57	1	1	0	0	4.06	0.45	1.04	2.57	0.86	0.67	0.232	CAD
TT	G/A	1	55	0	0	0	0	4.02	0.75	1.36	2.85	1.12	0.73	0.232	Control
TT	G/A	2	63	0	1	1	0	5.62	1.7	0.91	3.53	1.14	1.06	0.232	CAD
TT	G/A	1	46	0	0	0	0	3.52	0.84	0.97	2.12	0.96	0.65	0.233	Control
CC	GG	2	79	0	1	1	0	5.12	0.9	1.54	3.22	1.3	0.9	0.234	CAD
TT	AA	2	64	0	0	0	0	5.59	1.2	1.23	3.98	1.25	1.09	0.234	CAD
T/C	G/A	2	80	0	1	0	0	5.91	2.93	1.2	3.94	1.79	1.63	0.235	CAD
T/C	G/A	1	52	0	0	0	0	4.19	0.83	1.71	2.08	1.4	0.22	0.236	CAD
TT	AA	1	67	1	0	0	0	4.29	0.91	1.27	2.59	1.09	0.75	0.236	CAD
TT	AA	1	79	1	1	0	0	4.17	0.67	1.3	2.56	1.47	0.84	0.238	Control
T/C	G/A	1	68	1	0	1	1	2.6	1.08	0.74	2.03	0.81	0.83	0.239	CAD
TT	GG	1	69	0	1	0	0	2.75	0.82	0.8	1.81	0.8	0.55	0.239	CAD
TT	G/A	1	69	0	1	0	0	5.26	2.51	0.97	3.27	1.21	1.21	0.239	Control
CC	GG	2	45	0	0	0	0	5.23	0.94	1.32	3.14	1.38	0.84	0.24	Control
T/C	G/A	1	64	0	0	0	0	5.87	1.57	1.3	4.22	1.25	1	0.24	CAD
TT	GG	1	61	1	0	0	0	3.39	2.28	0.77	1.93	1.33	1.05	0.24	CAD
T/C	G/A	1	69	1	0	0	0	4.08	1.82	0.88	2.43	1.17	0.77	0.241	CAD
TT	AA	2	67	0	1	1	0	5.52	2.04	1.3	3.12	1.25	1.05	0.241	CAD
TT	G/A	1	41	0	1	0	0	3.56	5.97	0.62	1.3	1.43	1.17	0.241	CAD
T/C	GG	1	52	0	0	0	0	3.76	1.03	0.76	2.79	0.83	0.79	0.242	CAD
TT	G/A	1	51	0	1	1	0	2.74	0.82	0.49	1.54	0.7	0.62	0.242	CAD
T/C	G/A	2	56	0	0	0	0	5.11	0.55	1.89	2.65	1.71	0.66	0.244	Control
TT	GG	1	45	0	0	0	0	5.69	1.05	1.321	3.45	1.27	0.92	0.244	CAD
TT	G/A	1	72	1	1	0	0	5.12	2.04	0.79	3.53	0.98	0.98	0.246	CAD
T/C	G/A	1	69	1	1	0	0	4.17	1.17	0.98	2.65	0.96	0.78	0.248	CAD
T/C	GG	1	53	1	1	0	0	4.36	0.79	1.23	2.8	0.99	0.78	0.248	CAD
T/C	GG	1	64	1	1	0	0	5.11	1.08	1.22	3.05	1.11	0.8	0.248	CAD
T/C	GG	2	58	0	1	0	0	5.42	3.43	1.13	3.39	1.26	2.06	0.249	CAD
TT	AA	1	57	0	1	0	0	4.57	2.15	1.13	2.78	1.27	0.88	0.25	CAD
TT	G/A	2	59	0	1	0	0	5.26	1.16	1.65	3.02	1.84	1.06	0.25	CAD
TT	G/A	2	52	0	0	0	0	5.48	1.87	1.06	3.94	1.49	1.34	0.251	CAD
T/C	G/A	1	70	1	0	0	0	4.27	0.8	1.26	2.7	1.02	0.74	0.253	Control
TT	G/A	2	68	0	1	1	0	4.27	1.56	0.74	2.54	0.92	0.93	0.253	CAD
TT	G/A	1	77	0	1	0	0	5.36	2.26	0.95	4.05	1.25	1.28	0.254	CAD
T/C	GG	1	41	0	1	0	0	3.21	1.45	0.79	2.1	0.9	0.73	0.257	CAD
T/C	G/A	1	79	1	1	0	0	4.74	1.57	1.05	3.08	0.95	0.95	0.257	CAD
T/C	G/A	1	72	1	1	1	0	4.64	1.46	1.46	2.63	1.5	0.84	0.258	CAD
TT	G/A	1	66	0	1	0	0	4.25	2.55	0.71	2.74	0.94	0.67	0.258	CAD
TT	GG	1	66	0	1	0	1	4.25	2.55	0.71	2.74	0.94	0.67	0.258	CAD
T/C	GG	2	58	0	1	0	0	6.23	2.46	1.38	3.93	1.41	1.51	0.259	Control
T/C	G/A	2	64	0	0	0	0	6.45	1.24	0.8	5.42	1.2	1.45	0.26	CAD
TT	G/A	1	65	0	0	0	0	4.09	0.93	0.92	2.82	0.85	0.72	0.26	Control
T/C	GG	1	59	1	0	0	0	4.53	0.66	1.88	2.53	1.81	0.88	0.261	CAD
T/C	GG	2	70	0	1	0	0	4.37	1.04	0.89	3.2	0.74	1.72	0.262	Control
TT	G/A	1	67	0	1	0	0	3.96	0.94	1.4	1.91	1.29	0.67	0.262	CAD
TT	AA	2	65	0	1	1	0	5.18	0.96	1.58	3.82	1.57	1.05	0.262	CAD
T/C	GG	2	53	0	1	1	0	4.67	1.16	1.54	2.68	1.58	0.74	0.263	Control
T/C	GG	1	71	0	1	1	0	4.55	1.26	1.21	2.76	1.12	0.95	0.263	Control
T/C	G/A	1	70	0	1	0	0	3.56	5.28	0.69	2.14	0.87	0.88	0.264	CAD
TT	AA	1	65	1	1	0	0	3.78	2.65	0.93	2.39	1.07	1.1	0.269	Control
TT	GG	1	50	1	1	0	0	3.75	0.49	1.37	2.33	1.58	0.75	0.271	CAD
TT	GG	1	56	0	0	0	0	3.02	1.96	0.77	1.05	1.02	0.53	0.272	Control
TT	G/A	1	67	0	0	0	0	5.39	1.63	1.19	3.6	1.32	1	0.274	CAD
TT	GG	2	68	0	1	1	0	3.66	1.57	0.78	2.17	0.99	0.9	0.275	CAD
TT	G/A	1	59	0	1	0	0	4.46	1.65	0.88	2.87	1.31	1.21	0.275	CAD
TT	G/A	2	63	0	1	1	1	5.2	0.69	1.51	3.32	1.34	0.88	0.276	CAD
TT	AA	1	54	1	0	0	0	5.11	1.64	1.04	3.37	1.31	0.9	0.277	CAD
TT	G/A	2	74	0	1	1	0	5.31	4.19	0.76	2.97	1.03	1.15	0.278	CAD
TT	G/A	1	82	0	0	0	0	5.06	3.34	0.78	2.9	1.09	1.03	0.279	CAD
T/C	G/A	1	57	0	1	0	0	5.34	3.84	0.9	2.75	1.2	1.34	0.285	CAD
TT	G/A	1	65	0	1	1	0	4.53	1.6	0.95	3.34	0.97	0.89	0.285	CAD
TT	G/A	1	29	0	0	0	0	3.82	0.82	1.12	2.34	1.02	0.69	0.286	Control
T/C	GG	2	55	0	1	0	0	4.95	1.2	1.14	3.03	1.26	0.86	0.288	Control
TT	AA	1	57	1	1	1	0	8.73	1.87	1.27	6.05	1.45	1.33	0.288	CAD
T/C	GG	1	65	0	1	0	0	3.95	0.9	1.04	2.63	0.97	0.76	0.289	Control
TT	AA	1	71	1	1	0	0	4.59	0.89	1.38	2.92	1.34	0.91	0.291	CAD
TT	AA	1	71	0	1	1	0	6.67	2.73	0.84	1.1	4.42	1	0.291	CAD
TT	AA	1	62	0	0	0	0	4.23	2.38	1.02	2.44	1.02	1.19	0.291	Control
T/C	GG	2	55	0	0	1	0	3.06	0.91	0.91	1.93	0.76	0.69	0.292	CAD
TT	AA	2	58	0	0	0	0	4.79	1.36	1.26	3.41	1.28	1.01	0.292	CAD
TT	G/A	2	61	0	1	0	0	5.25	0.82	1.34	3.87	1.45	1.03	0.292	Control
T/C	G/A	2	59	0	1	0	0	4.91	1.4	1.05	2.97	1.09	0.84	0.293	CAD
TT	G/A	1	59	0	1	0	0	4.26	1.28	1.15	2.21	1.37	0.74	0.293	CAD
TT	G/A	2	58	0	0	0	0	4.96	0.95	1.41	2.96	1.12	0.75	0.294	Control
T/C	G/A	1	93	1	1	0	0	4.38	0.6	1.65	2.35	1.17	0.25	0.3	Control
T/C	G/A	1	76	0	1	0	0	4.62	0.56	2.3	2.02	1.73	0.62	0.302	Control
T/C	GG	1	57	1	1	0	0	5.5	3	1.21	2.94	1.57	1.08	0.302	CAD
T/C	GG	1	67	1	0	1	0	5.72	3.4	0.96	3.55	1.29	1.48	0.302	CAD
TT	G/A	2	67	0	1	1	0	5.94	1.59	1.23	3.86	1.2	1.14	0.302	CAD
TT	GG	1	45	0	0	0	0	5.87	1.11	1.51	3.81	1.15	1.14	0.303	CAD
T/C	GG	1	65	0	1	0	1	5.39	2.95	1.11	3.11	1.3	1.08	0.304	CAD
TT	GG	1	66	1	1	0	0	3.84	1.05	0.9	2.49	1.08	0.72	0.304	CAD
TT	G/A	1	66	1	0	0	0	4.84	0.96	1.56	2.8	1.25	0.83	0.304	CAD
TT	G/A	1	78	0	1	0	0	6.2	1.23	1.21	4.87	1.2	1.03	0.308	CAD
TT	G/A	1	42	0	1	1	0	4.88	4.26	0.96	2.87	1.24	1.21	0.308	Control
T/C	GG	1	65	0	1	0	0	4.08	2.61	0.82	2.05	1.22	0.89	0.309	CAD
T/C	GG	2	65	0	1	1	0	4.63	1.61	0.92	2.65	1.05	1.01	0.313	CAD
TT	AA	2	62	0	1	0	0	6.32	1.46	1.63	4	1.41	1.18	0.313	Control
TT	GG	2	65	0	1	0	0	4.66	1.59	1.14	2.53	1.23	0.99	0.314	Control
T/C	GG	1	68	1	1	0	0	2.33	2.21	0.59	1.15	0.79	0.48	0.316	CAD
TT	G/A	1	64	1	0	0	1	3.1	0.58	1	2.19	0.96	0.59	0.318	CAD
T/C	GG	1	79	0	1	1	0	2.95	0.86	0.9	1.78	0.81	0.56	0.319	CAD
TT	GG	1	67	0	1	1	0	2.76	1.39	1.02	1.4	0.93	0.43	0.319	CAD
TT	AA	1	65	0	1	0	0	3.31	1.2	0.77	1.98	0.88	0.67	0.319	Control
TT	GG	1	81	0	1	1	1	5.57	0.94	1.19	4.02	1.08	0.95	0.32	CAD
TT	AA	1	58	1	0	0	0	5.05	1.1	1.26	2.89	1.46	0.82	0.324	Control
TT	GG	2	68	0	1	0	0	4.95	1.29	1.18	3.49	1.23	1.17	0.325	CAD
TT	AA	1	70	0	0	1	0	5.28	1.36	1.19	3.03	1.34	0.94	0.326	CAD
T/C	GG	1	81	0	0	1	0	5.18	1.02	1.1	3.53	0.9	1.07	0.327	CAD
TT	G/A	1	72	0	0	0	0	2.61	0.86	0.81	1.65	1.21	0.66	0.327	Control
TT	AA	2	78	1	1	0	0	6.43	1.23	1.07	4.62	1.02	1.18	0.327	Control
T/C	G/A	1	74	1	1	0	0	4.3	1.28	1.1	2.82	1.52	1.04	0.328	CAD
TT	G/A	2	61	0	1	0	0	6.2	1.39	1.22	4.45	1.26	1	0.328	Control
TT	GG	1	62	1	1	1	0	4.94	2.67	0.71	3.23	1.37	1.55	0.328	CAD
TT	AA	1	67	1	0	0	0	4.38	1.34	0.86	3.21	1.15	1.12	0.332	CAD
T/C	G/A	1	71	1	1	0	0	5.37	1.66	1.17	3.73	1.56	1.18	0.333	CAD
TT	G/A	1	65	0	1	1	0	4.44	2.53	0.93	2.14	1.2	0.92	0.337	Control
TT	G/A	2	50	0	0	0	0	4.36	3.26	1	2.58	1.19	1.18	0.338	Control
TT	GG	1	70	0	1	0	0	4.93	1.57	1.01	3.52	0.97	1.2	0.339	CAD
T/C	GG	1	61	1	1	0	0	3.47	0.88	0.91	2.11	0.93	0.55	0.344	CAD
TT	GG	1	54	0	0	0	1	4.03	1.03	1.12	2.4	1.07	0.76	0.346	CAD
TT	G/A	1	62	0	1	0	1	4.72	1.34	1.28	2.5	1.14	0.95	0.348	CAD
TT	GG	1	75	0	1	0	0	4.29	1.85	0.84	2.6	1.01	0.86	0.349	CAD
TT	G/A	1	72	0	0	0	0	3.53	1.32	1.12	1.8	1.15	0.66	0.352	CAD
TT	G/A	1	47	0	0	0	0	3.93	1.08	1.28	2.23	1.29	0.56	0.353	CAD
T/C	GG	1	66	0	0	1	0	5.18	0.68	1.68	2.98	1.42	0.85	0.354	Control
CC	GG	1	58	0	1	0	0	4.44	1.12	1.15	2.88	1.29	0.77	0.357	Control
TT	GG	2	65	0	1	0	0	4.37	1.17	1.55	2.57	1.33	0.67	0.357	CAD
TT	G/A	1	56	0	1	0	0	4.65	0.53	1.83	2.63	1.35	0.69	0.359	Control
TT	GG	1	41	0	0	0	0	3.97	0.91	0.92	2.76	0.93	0.76	0.359	Control
TT	AA	1	47	0	1	0	0	5.32	1.57	1.23	3.48	1.23	1.18	0.359	CAD
TT	G/A	2	54	0	1	0	1	2.72	0.8	1.02	1.4	1.03	0.47	0.361	CAD
TT	G/A	1	65	0	0	0	0	4.79	1.84	1.12	3.1	1.12	0.55	0.363	CAD
T/C	G/A	1	64	0	1	0	0	3.71	2.04	0.89	2.44	0.97	0.9	0.365	Control
TT	GG	1	63	1	0	0	0	3.71	0.73	1.06	2.19	1.06	0.35	0.365	CAD
T/C	GG	2	62	0	1	0	0	5.61	3.48	1.12	3.14	1.36	1.21	0.367	CAD
TT	AA	2	59	0	0	0	0	4.32	1.61	1.11	2.64	1.45	0.79	0.369	Control
TT	AA	2	63	0	0	0	1	5.83	2.43	0.99	3.7	1.35	1.04	0.369	Control
T/C	GG	2	74	0	1	1	1	4.38	0.9	1.21	2.78	1.33	0.79	0.371	CAD
TT	GG	2	54	0	1	0	0	4.82	1.88	0.94	3.12	1.19	0.88	0.374	CAD
TT	G/A	1	60	0	1	1	0	3.59	0.71	1.2	2.02	1.05	0.5	0.375	CAD
TT	GG	1	75	1	1	1	0	4.16	0.97	1.07	3.02	1.3	0.86	0.375	Control
TT	GG	1	52	1	0	0	0	6.03	2.48	0.87	4.03	1.26	1.22	0.375	CAD
T/C	GG	1	67	1	0	0	0	3	0.69	1.17	1.52	1.07	0.58	0.377	Control
TT	G/A	2	55	0	1	0	0	5.66	6.4	0.96	2.68	1.72	1.25	0.377	Control
T/C	GG	2	56	0	1	0	0	5.4	0.93	1.36	3	1.19	0.97	0.38	Control
TT	GG	1	65	1	1	0	0	4.5	2.74	0.93	3.09	1.08	0.94	0.387	CAD
TT	AA	2	73	0	1	0	0	5.45	1.12	1.5	3.37	1.17	1.07	0.387	Control
T/C	GG	1	82	0	1	0	0	3.91	1.14	1.05	2.26	1.08	0.68	0.391	CAD
TT	G/A	1	49	1	0	0	0	4.84	2.12	1.13	3.03	1.17	1.13	0.391	Control
TT	GG	1	53	0	0	0	0	5.05	0.81	1.88	2.71	1.3	0.74	0.393	CAD
TT	GG	1	74	0	1	1	0	3.81	1.44	1.17	1.88	1.08	0.67	0.394	CAD
TT	G/A	1	62	1	0	0	0	4.43	1.65	1.21	2.48	1.23	0.81	0.394	CAD
TT	G/A	2	61	0	0	0	0	5.32	1.38	1.05	3.11	0.99	0.91	0.394	Control
T/C	G/A	1	84	0	0	0	0	3.38	1.58	0.91	1.99	1.01	0.64	0.397	CAD
T/C	G/A	2	88	0	1	0	0	4.33	1.16	1.21	2.24	1.02	0.78	0.397	CAD
T/C	GG	1	61	0	1	0	0	6.61	1.26	0.7	5.6	0.87	1.49	0.397	CAD
TT	GG	2	63	0	1	0	0	6.07	1.55	1.24	3.33	1.53	1.02	0.398	Control
CC	GG	1	55	0	1	1	0	5.89	1.44	0.69	5.37	1.14	1.61	0.399	CAD
CC	GG	1	79	0	0	0	0	2.75	1.72	0.47	2.05	0.73	0.8	0.4	CAD
TT	GG	1	35	0	0	0	0	7.97	2.3	1.2	5.82	1.17	1.31	0.401	CAD
TT	AA	1	63	0	1	0	0	4.18	0.97	1.52	2.26	1.42	0.93	0.408	Control
TT	G/A	2	63	0	1	0	0	4.32	2.82	1.07	2.6	1.2	1.02	0.409	CAD
TT	AA	1	60	1	1	0	0	4.94	1.77	1.43	2.78	1.26	0.93	0.412	Control
TT	G/A	1	78	0	1	0	0	4.97	6.35	0.72	2.8	1.48	1.78	0.412	CAD
TT	AA	1	49	0	1	0	0	5.01	0.88	1.16	3.34	1.3	0.86	0.417	CAD
TT	G/A	1	48	1	1	1	0	5.68	1.37	1.41	3.46	1.37	1.25	0.417	CAD
TT	G/A	1	47	1	0	0	0	4.4	3.41	0.96	2.64	1.4	1.39	0.418	CAD
CC	GG	2	72	0	1	0	0	4.66	1.08	1.33	2.97	1.31	0.95	0.421	CAD
TT	G/A	1	52	1	1	0	0	6.67	4.09	1.04	3.47	1.65	1.25	0.428	Control
T/C	G/A	1	55	0	0	1	0	4.97	3.7	0.85	3.34	1.09	1.35	0.429	CAD
TT	G/A	1	69	0	1	0	0	4.07	1.44	1.23	2.4	1.18	0.75	0.431	Control
CC	GG	1	56	1	0	0	0	3.33	0.63	1.43	1.68	1.12	0.37	0.434	Control
TT	G/A	2	63	0	1	0	0	4.12	1.84	1.14	2.28	1.23	0.84	0.436	Control
T/C	GG	1	75	0	1	1	1	5.29	2.03	1.49	3.75	0.98	1.82	0.44	CAD
T/C	G/A	1	58	1	1	0	0	3.6	0.67	1.05	2.26	0.99	0.71	0.442	Control
TT	GG	2	56	0	1	0	0	4.16	3.36	0.91	2.42	1.2	1.09	0.442	Control
TT	G/A	2	74	0	1	0	0	4.56	1.12	0.88	3.27	0.92	0.98	0.445	CAD
TT	AA	1	56	1	0	0	0	4.97	7.51	0.5	2.43	1.09	1.08	0.446	CAD
T/C	GG	1	67	1	1	0	0	5.13	2.59	1.18	3.4	1.14	2.36	0.45	Control
T/C	GG	1	60	1	1	1	0	3.4	1.47	0.79	2.32	1.09	0.81	0.451	CAD
TT	G/A	1	67	1	1	0	0	4.4	1.24	1.36	2.44	1.49	0.8	0.451	CAD
T/C	GG	1	58	0	0	1	1	4.1	1.36	0.69	2.86	0.68	0.75	0.452	CAD
TT	GG	1	42	1	0	1	0	6.98	1.92	0.96	4.83	1.17	1.18	0.452	CAD
T/C	G/A	2	66	0	1	1	0	5.82	3.13	0.7	4.03	1.1	1.22	0.453	CAD
T/C	GG	1	67	0	1	0	0	3.64	0.79	1.51	1.46	1.09	0.56	0.454	CAD
T/C	GG	2	71	0	1	0	0	7.12	0.64	2.35	3.87	1.62	1.1	0.454	Control
TT	G/A	2	75	0	0	1	0	4	2.05	0.65	2.37	0.97	0.85	0.456	CAD
CC	GG	1	56	0	0	0	0	3.33	0.74	1.37	1.61	1.04	0.42	0.458	CAD
TT	AA	1	66	0	1	0	0	4.5	3.37	0.9	2.74	1.2	0.63	0.459	CAD
TT	GG	1	70	0	1	0	0	2.84	1.21	1.07	1.46	1.34	0.54	0.461	Control
TT	G/A	1	46	0	1	0	1	5.56	1.13	0.76	4.29	0.85	1.02	0.461	CAD
TT	G/A	2	67	0	1	0	0	7.96	1.75	1.28	5.28	1.32	1.32	0.463	CAD
T/C	AA	2	65	0	1	0	0	5.49	2.37	1.16	3.47	1.28	1.2	0.466	CAD
TT	GG	2	68	0	1	0	0	5.39	2.3	1.23	2.75	1.35	0.93	0.466	CAD
T/C	G/A	1	51	0	0	1	0	4.6	0.95	1.54	2.45	1.2	0.62	0.468	CAD
TT	G/A	2	57	0	0	0	0	4.22	0.78	1.73	2.11	1.35	0.49	0.468	Control
TT	G/A	2	50	0	0	1	0	4.28	1.24	1.11	2.47	1.07	0.71	0.469	CAD
TT	G/A	2	58	0	0	1	0	5.58	1.44	1.13	3.43	1.13	0.95	0.469	CAD
T/C	G/A	1	50	1	1	0	0	5.02	1.21	1.12	3.7	1.03	0.89	0.47	CAD
TT	GG	1	72	1	1	0	0	4.18	0.8	1.48	2.19	1.36	0.63	0.471	CAD
T/C	G/A	1	62	1	1	0	0	4.05	1.01	1.33	2.58	1.55	0.9	0.472	Control
TT	AA	1	64	0	1	0	0	5.03	1.22	1.08	3.34	1.13	1.05	0.473	CAD
TT	G/A	1	57	1	0	1	1	5.68	0.83	1.29	4.43	1.28	1.16	0.473	CAD
TT	GG	1	59	0	1	1	0	3.78	2.63	0.79	1.96	0.99	0.78	0.478	Control
T/C	GG	1	49	0	0	0	0	4.82	5.08	0.98	2.78	1.26	1.45	0.479	CAD
TT	G/A	2	60	0	0	0	0	5.66	1.09	1.63	3.11	1.39	0.85	0.482	Control
TT	GG	1	74	0	1	1	0	5.82	2.96	1.07	3.85	1.38	1.13	0.485	CAD
T/C	GG	1	64	0	1	0	0	3.34	2.05	0.77	1.79	0.98	0.74	0.493	CAD
TT	G/A	1	48	0	1	1	0	3.46	1.24	0.85	2.11	0.93	0.7	0.494	Control
TT	G/A	1	74	1	1	0	0	6.28	1.75	1.04	4.73	1.14	1.48	0.495	CAD
T/C	GG	1	48	0	0	0	0	4.04	1.48	1.51	2.61	1.43	0.95	0.497	Control
CC	GG	1	73	0	1	1	0	4.66	1.05	1.69	2.53	1.33	0.75	0.501	CAD
TT	GG	2	64	0	1	0	0	6.71	1.96	1.23	4.38	1.39	1.17	0.504	Control
T/C	GG	1	65	0	1	0	0	5.85	1.91	0.95	3.5	0.88	1.07	0.51	CAD
T/C	G/A	2	77	0	1	0	0	5.14	3.18	1.01	2.6	1.43	1.07	0.512	CAD
TT	G/A	2	52	0	1	0	0	4.4	1.3	1.19	2.64	1.09	0.86	0.515	CAD
TT	G/A	2	53	0	0	0	0	3.96	6.31	0.67	2.04	1.01	1.04	0.518	Control
T/C	GG	2	61	0	0	0	0	5.27	0.6	1.34	3.42	1.09	0.78	0.519	CAD
CC	GG	1	62	1	1	0	0	4.02	0.77	0.93	2.94	1.2	0.94	0.521	CAD
T/C	G/A	1	67	1	0	0	0	4.46	1.9	0.76	3.01	0.92	1.1	0.524	Control
TT	AA	2	69	0	1	0	0	3.28	1.57	1.11	1.77	1.21	0.67	0.533	Control
T/C	G/A	1	49	1	0	0	0	3.34	0.79	1.15	1.9	0.94	0.41	0.541	Control
T/C	G/A	2	88	0	1	1	0	4.33	2.69	0.84	2.76	1.06	1.2	0.542	CAD
TT	G/A	1	77	0	1	0	0	4.51	1.3	1.51	2.44	1.28	0.83	0.546	CAD
T/C	GG	1	58	1	1	0	0	4.49	1.3	0.98	2.93	1.04	0.84	0.559	CAD
T/C	G/A	2	73	0	1	0	0	5.47	1.14	1.38	3.41	1.55	1.16	0.559	Control
TT	AA	1	58	1	1	0	0	6.67	1.79	0.85	4.69	1.15	1.12	0.56	CAD
TT	G/A	1	66	0	1	1	1	5.83	1.26	1.18	4.28	0.88	1.25	0.56	CAD
T/C	GG	2	64	0	0	0	0	5.54	0.87	2	2.89	1.76	0.39	0.567	Control
TT	G/A	1	73	0	0	0	0	4.44	1.54	1.04	3.37	1.2	1.08	0.579	CAD
T/C	GG	1	83	1	1	0	0	4.46	0.88	1.15	2.5	1.14	0.7	0.581	CAD
T/C	G/A	1	71	0	1	0	0	6.35	1.33	1.22	4.28	1.14	1.08	0.581	CAD
TT	G/A	1	40	0	0	0	0	5.2	1.58	1.05	3.53	1.08	1.17	0.581	CAD
T/C	GG	2	63	0	1	0	0	4.34	2.42	1.02	2.62	1.19	0.83	0.583	CAD
CC	GG	1	76	1	0	0	0	3.81	1.02	1.56	1.94	1.24	1.09	0.584	CAD
T/C	G/A	2	84	0	1	0	0	5.28	1.16	1.22	3.61	0.94	1.02	0.585	CAD
T/C	GG	2	75	0	1	0	0	3.64	1	1.16	2.18	1.2	0.62	0.587	CAD
TT	GG	2	56	0	1	0	0	6.11	3.05	1	3.66	1.42	1.14	0.587	CAD
TT	AA	1	80	1	0	0	0	4.77	1.1	1.33	3.21	1.46	1	0.592	CAD
TT	G/A	1	67	1	1	0	0	6.38	1.08	0.92	4.59	0.96	1.07	0.595	CAD
T/C	GG	1	53	1	1	0	0	3.97	1.36	0.99	2.43	1.04	0.75	0.6	Control
CC	GG	1	69	0	1	0	1	3.42	0.94	1.08	1.83	1.07	0.64	0.603	Control
TT	G/A	1	53	0	1	0	0	5.31	1.06	1.66	3.09	1.23	0.89	0.619	CAD
TT	AA	1	70	0	0	0	0	4.85	0.67	1.75	3	1.43	0.39	0.628	CAD
T/C	GG	2	56	0	1	0	0	5.4	1.22	1.35	3.41	1.2	1.01	0.636	Control
TT	G/A	2	79	0	0	0	0	4.12	1.08	2.24	1.53	1.27	0.47	0.645	CAD
T/C	GG	1	64	0	1	0	0	5.83	2.25	0.79	4.55	1.02	1.12	0.656	CAD
TT	AA	2	67	0	1	1	0	4.23	2.13	0.79	2.16	0.99	0.8	0.656	CAD
T/C	G/A	1	73	1	1	0	0	4.64	1.27	1.21	3.41	1.31	1.01	0.661	CAD
T/C	GG	1	59	1	1	0	0	4.22	2.04	0.75	2.86	0.9	0.93	0.667	CAD
TT	G/A	1	79	0	1	0	0	3.26	0.73	1.26	1.62	1.26	0.54	0.669	CAD
T/C	G/A	2	67	0	1	0	0	6.39	1.48	1.55	3.96	1.35	1.25	0.671	CAD
TT	AA	1	70	1	0	0	0	4.03	1.25	0.94	2.56	1.13	0.89	0.672	CAD
TT	G/A	1	48	1	0	0	0	4.57	2.08	0.88	3.31	1.34	1.2	0.675	Control
T/C	G/A	1	70	0	1	0	1	2.71	1.42	0.8	1.39	0.77	0.68	0.684	CAD
TT	AA	1	43	1	0	0	0	4.49	2.7	1.24	2.9	1.59	1.09	0.69	Control
T/C	GG	2	69	0	1	0	0	6.72	1.94	1.15	5.46	1.54	1.67	0.696	CAD
TT	GG	2	38	0	0	0	0	4.52	0.91	1.5	2.66	1.23	0.76	0.722	Control
TT	AA	2	61	0	1	1	0	5.83	0.93	1.35	4.47	1.69	1.35	0.722	CAD
TT	AA	1	67	0	1	0	0	4.64	1.57	1.06	2.72	1.03	0.9	0.729	CAD
TT	G/A	1	60	0	1	1	0	4.98	1.73	0.98	3.79	1.25	1.24	0.731	CAD
TT	G/A	1	59	1	1	0	0	3.46	1.09	0.75	2.69	1.1	0.87	0.739	CAD
T/C	GG	2	56	0	0	1	0	4.06	1.32	1.13	2.33	1.08	0.76	0.742	CAD
TT	G/A	2	68	0	1	0	0	6.16	3.94	1.02	4.22	1.39	1.2	0.748	CAD
TT	G/A	1	68	1	1	1	0	3.66	0.66	1.05	2.52	1.23	0.8	0.763	CAD
TT	G/A	1	68	0	0	0	0	3.31	1.22	0.95	1.96	0.86	0.53	0.767	CAD
T/C	GG	1	62	1	0	0	0	4.85	0.79	1.5	3.11	1.41	0.89	0.771	CAD
TT	G/A	1	73	0	1	1	0	4.72	1.53	0.89	3.59	0.93	0.89	0.771	CAD
TT	GG	2	45	0	1	0	0	5.33	0.87	1.36	2.81	1.24	1.11	0.772	Control
T/C	G/A	1	56	1	0	0	0	4.74	1.04	0.87	3.789	1.05	1.25	0.778	CAD
T/C	G/A	1	80	0	0	0	0	4.05	1.26	1.16	2.53	1.08	0.79	0.797	CAD
T/C	G/A	1	58	1	1	1	0	5.07	5.63	0.91	2.67	1.37	0.91	0.799	CAD
T/C	G/A	2	68	0	1	0	0	5.35	0.76	1.42	3.26	1.37	0.8	0.805	Control
TT	G/A	1	72	0	1	1	0	7.22	3.82	1.2	3.5	1.29	1.85	0.818	CAD
T/C	G/A	2	64	0	0	0	0	4.86	1.41	1.08	3.63	1.17	1.08	0.829	CAD
TT	G/A	1	59	1	0	1	0	3.2	0.95	0.56	2.28	0.74	0.65	0.849	CAD
T/C	G/A	2	65	0	1	0	0	4.32	1.4	1.24	2.02	1.16	0.79	0.868	CAD
T/C	G/A	1	48	0	1	1	0	6.65	9.32	1.51	3.21	1.87	2.47	0.89	CAD
T/C	G/A	1	74	1	1	0	0	3.76	1.09	1.03	2.03	1.2	0.65	0.899	CAD
TT	AA	1	72	1	1	0	0	4.67	1.27	1.15	3.33	1.15	0.99	0.899	CAD
TT	AA	1	66	0	1	1	0	5.23	2.53	1.06	3.36	1.07	1.26	0.927	CAD
T/C	G/A	2	61	0	1	1	0	6.5	1.83	1.34	3.94	1.58	0.99	0.928	CAD
TT	GG	2	65	0	1	0	0	4.01	1.61	1.18	2.36	1.11	0.9	0.928	Control
T/C	G/A	1	59	0	1	0	0	3.82	1.06	1.23	2.76	1.32	0.69	0.99	CAD
T/C	G/A	2	69	0	1	0	0	6.92	1.58	1.39	5.25	1.71	1.62	0.992	CAD
TT	AA	1	61	0	1	1	0	6.1	2.68	0.92	4.32	1.04	1.34	0.994	CAD
TT	G/A	1	55	1	0	0	0	4.51	1.22	1.48	2.48	1.48	0.71	0.995	CAD
TT	AA	1	58	1	0	0	0	6.02	1.72	1.09	4.52	1.1	1.05	0.995	Control
TT	GG	2	63	0	1	1	0	5.36	0.78	1.43	3.78	1.5	1.08	1.001	CAD
TT	GG	1	44	0	1	0	0	7.1	1.81	1.09	5.62	1.2	1.24	1.001	CAD
TT	G/A	2	58	0	1	1	0	3.79	1.38	1.1	2.02	1.1	0.77	1.002	Control
TT	GG	1	51	1	1	0	0	4.16	0.75	1.23	2.7	1.4	0.93	1.01	Control
TT	G/A	1	75	0	1	0	0	4.28	1.366	0.92	2.58	0.98	0.77	1.013	CAD
T/C	GG	2	51	0	1	0	0	4.6	1.24	0.96	3.34	1.13	0.77	1.017	Control
TT	G/A	2	77	0	1	1	0	4.05	1.63	1.37	2.19	1.47	0.77	1.029	Control
T/C	GG	2	61	0	1	0	0	6.33	1.56	1.09	4.76	1.48	1.54	1.055	CAD
TT	G/A	1	73	1	0	0	0	6.32	1.86	1	4.55	1.13	1.41	1.059	CAD
T/C	GG	1	61	0	1	0	0	4.61	2.51	0.82	3.12	1.11	0.97	1.061	CAD
T/C	G/A	1	76	0	0	0	0	5.08	4.22	0.92	2.88	1.32	1.13	1.061	CAD
T/C	G/A	2	59	0	1	1	0	3.66	1.15	1.03	2.38	1.13	0.71	1.065	CAD
CC	GG	2	60	0	1	0	0	6.53	2.4	1.11	3.81	1.26	1.41	1.072	Control
TT	GG	2	42	0	0	0	0	3.73	0.39	1.41	1.89	1.35	0.55	1.08	CAD
TT	AA	1	56	0	1	1	0	4.04	1.63	1.02	2.82	1.36	1	1.085	CAD
TT	GG	2	76	0	1	1	0	5.43	1.77	1.05	4.02	1.45	1.36	1.091	CAD
TT	G/A	2	78	0	1	1	0	7.27	2.38	1.15	5	1.32	1.24	1.095	CAD
T/C	GG	2	67	0	1	0	0	4.13	2.13	0.74	1.72	1.18	0.85	1.101	CAD
TT	G/A	2	73	0	1	0	0	3.3	1.27	1.54	1.46	1.35	0.56	1.104	CAD
TT	GG	1	63	0	1	0	0	4.58	1.56	1.26	2.79	1.26	0.77	1.141	Control
TT	G/A	2	52	0	1	1	0	4.1	0.89	1.27	2.29	1.43	0.69	1.158	CAD
TT	GG	2	54	0	1	0	0	3.3	1.04	1.13	2.05	1.38	0.74	1.171	CAD
TT	GG	2	73	0	0	0	0	5.4	2.44	1.27	3.26	1.67	1.636	1.189	CAD
TT	AA	1	64	1	0	0	0	6.53	1.1	1.41	4	1.59	0.99	1.207	CAD
CC	GG	1	67	0	1	0	0	5.14	1.31	1.68	3.18	1.22	0.93	1.301	CAD
T/C	G/A	1	72	0	1	1	0	4.05	1.06	0.87	2.37	0.88	0.85	1.306	CAD
TT	GG	1	66	0	1	0	0	5.6	2.25	1.36	2.71	1.82	0.98	1.317	Control
TT	GG	2	68	0	1	0	0	3.81	1.06	1.13	2.45	1.05	0.69	1.327	CAD
T/C	G/A	2	73	0	1	0	0	4.96	1.68	1.03	3.13	1.1	0.96	1.333	CAD
TT	G/A	1	65	0	0	0	0	3.18	0.63	1.32	1.58	1.13	0.52	1.333	Control
TT	G/A	2	54	0	0	0	0	3.96	3.05	0.94	2.33	1.1	1.03	1.354	Control
T/C	G/A	2	78	0	0	0	0	4.83	1.01	1.03	3.04	0.93	1.09	1.375	Control
TT	G/A	1	58	0	1	0	0	6.24	1.6	1.4	3.87	1.44	1.09	1.43	CAD
T/C	GG	1	59	1	1	0	0	5.08	1.69	1.14	3.22	1.35	1.2	1.45	Control
T/C	GG	1	61	0	1	0	0	3.68	1.31	1.38	1.61	1.38	0.68	1.457	CAD
T/C	GG	1	65	1	1	0	0	4.84	3.8	1.05	2.89	1.25	1.17	1.533	CAD
TT	G/A	1	46	0	0	0	0	6.23	1.33	1.29	4.24	1.07	1.23	1.781	CAD
CC	G/A	2	57	0	1	0	0	4.91	1.58	1.37	2.94	1.3	1.01	1.796	Control
CC	GG	2	72	0	1	1	1	3.17	1.47	1	1.74	1.11	0.59	1.95	Control
rs3744843 (2037T/C)	rs3744841 (2237G/A)	Gender	Age	Smoker	EH	DM	Statin use	TC	TG	HDL	LDL	APOA	APOB	LPA	Diagnosis
CC	GG	2	45	0	1	0	0	4.06	4.14	0.78	2.26	1.49	1.44	NA	Control
CC	GG	1	71	1	1	0	1	3.97	1.86	0.67	2.5	NA	NA	NA	CAD
T/C	G/A	2	56	0	1	1	0	4.51	1.32	1.5	2.87	1.53	0.9	NA	CAD
T/C	AA	2	61	0	1	0	0	4.97	1.26	1.19	3.35	1.21	0.96	NA	Control
T/C	G/A	1	50	1	1	0	0	3.96	2.06	0.95	2.67	1.36	1	NA	CAD
T/C	G/A	1	47	1	1	1	0	5.41	1.28	1.35	4.11	1.4	1.04	NA	Control
TT	G/A	1	60	0	1	0	1	2.37	0.73	1.08	0.95	0.99	0.36	NA	CAD
TT	G/A	1	49	1	1	0	0	2.51	1.77	0.82	1.67	0.97	0.62	NA	CAD
TT	GG	2	59	0	0	0	0	4.22	0.54	1.53	2.42	1.33	0.65	NA	Control
TT	AA	1	58	1	0	0	0	3.63	1.03	0.75	2.49	0.79	0.74	NA	CAD
TT	G/A	2	66	0	1	0	0	3.6	1.41	1.27	2.14	1.51	0.77	NA	CAD
TT	GG	1	62	0	1	0	0	3.44	0.75	0.87	2.45	1.13	0.81	NA	CAD
TT	G/A	1	69	1	1	0	0	3.79	2.11	0.88	1.78	1.06	0.88	NA	CAD
TT	G/A	1	66	1	0	0	0	4.28	1.05	1.18	2.89	1.38	1.03	NA	Control
TT	G/A	2	69	0	0	1	0	4.77	1.3	1.5	2.81	1.85	1.05	NA	CAD
TT	G/A	1	40	1	0	1	0	4.57	1.4	0.98	3.32	1.27	1.08	NA	CAD
TT	G/A	1	66	1	0	0	0	5.91	0.79	1.66	3.8	1.43	1.09	NA	CAD
TT	GG	1	64	1	1	0	0	5.76	1.75	1.03	4.36	1.23	1.32	NA	CAD
TT	GG	2	62	0	1	0	0	5.23	2.39	1.02	3.54	1.42	1.39	NA	CAD
TT	G/A	1	59	1	1	1	0	2.35	0.95	0.88	1.08	NA	NA	NA	CAD
TT	GG	2	58	0	1	0	0	5.56	8.9	NA	1.19	NA	NA	NA	CAD
